# Supplementary material for: Deciphering the role of QPCTL in glioma progression and cancer immunotherapy
Source: Front Immunol. 2023 Mar 29;14:1166377. doi: 10.3389/fimmu.2023.1166377 (PMC10090505; doi:10.3389/fimmu.2023.1166377)
Supplement: Supplementary Table 2 — QPCTL CRISPR screen data from DepMap. [file Table_1.xlsx]

## Sheet: BIOGRID-ORCS-SCREEN_INDEX-1.1.1
#SCREEN_ID	SOURCE_ID	SOURCE_TYPE	AUTHOR	SCREEN_NAME	SCORES_SIZE	FULL_SIZE	FULL_SIZE_AVAILABLE	NUMBER_OF_HITS	ANALYSIS	SIGNIFICANCE_INDICATOR	SIGNIFICANCE_CRITERIA	THROUGHPUT	SCREEN_TYPE	SCREEN_FORMAT	EXPERIMENTAL_SETUP	DURATION	CONDITION_NAME	CONDITION_DOSAGE	MOI	LIBRARY	LIBRARY_TYPE	LIBRARY_METHODOLOGY	ENZYME	CELL_LINE	CELL_TYPE	PHENOTYPE	SCORE_COL_COUNT	SCORE.1_TYPE	SCORE.2_TYPE	SCORE.3_TYPE	SCORE.4_TYPE	SCORE.5_TYPE	ORGANISM_ID	ORGANISM_OFFICIAL	NOTES	SOURCE	SCREEN_RATIONALE
5	25307932	pubmed	Gilbert LA (2014)	2-PMID25307932	15976	15976	Yes	1345	Log2 Fold Change (L2FC)	Score Significance	Score.1 (Gamma (normalized log2e/t)) <= -0.1	High Throughput	Negative Selection	Pool	Timecourse	10 Days	-	-	< 1	CRISPRi (Weissman, 2014)	CRISPRi	Inhibition	dCas9-KRAB	K-562	Chronic Myeloid Leukemia Cell Line	cell proliferation	1	Gamma (normalized log2e/t)	-	-	-	-	9606	H. sapiens	inhibition of hit genes results in decreased fitness	BioGRID ORCS	Gene inhibition decreases fitness
6	25307932	pubmed	Gilbert LA (2014)	3-PMID25307932	15977	15977	Yes	142	Log2 Fold Change (L2FC)	Score Significance	Score.1 (Gamma (normalized log2e/t)) <= -0.1	High Throughput	Negative Selection	Pool	Timecourse	10 Days	-	-	< 1	CRISPRa (Weissman, 2014)	CRISPRa	Activation	sunCas9	K-562	Chronic Myeloid Leukemia Cell Line	cell proliferation	1	Gamma (normalized log2e/t)	-	-	-	-	9606	H. sapiens	activation of hit genes results in decreased fitness	BioGRID ORCS	Gene activation decreases fitness
16	26627737	pubmed	Hart T (2015)	1-PMID26627737	17630	17630	Yes	2073	BAGEL	Score Significance	Score.1 (Bayes Factor) > 1.57	High Throughput	Negative Selection	Pool	Timecourse	18 Days	-	-	~ 0.3	TKO (Toronto Knockout) v1	CRISPRn	Knockout	Cas9	HCT-116	Colorectal Cancer Cell Line	cell proliferation	1	Bayes Factor	-	-	-	-	9606	H. sapiens	Genes with a Bayes Factor (BF) above the threshold of 1.57 at an FDR of 5% (FDR < 0.05) were identified as fitness genes (hits) for this cell line in this CRISPR screen.	BioGRID ORCS	Cell-essential genes
17	26627737	pubmed	Hart T (2015)	2-PMID26627737	17648	17648	Yes	1696	BAGEL	Score Significance	Score.1 (Bayes Factor) > 15.47	High Throughput	Negative Selection	Pool	Timecourse	18 Days	-	-	~ 0.3	TKO (Toronto Knockout) v1	CRISPRn	Knockout	Cas9	HeLa	Cervical Adenocarcinoma Cell Line	cell proliferation	1	Bayes Factor	-	-	-	-	9606	H. sapiens	Genes with a Bayes Factor (BF) above the threshold of 15.47 at an FDR of 5% (FDR < 0.05) were identified as fitness genes (hits) for this cell line in this CRISPR screen.	BioGRID ORCS	Cell-essential genes
18	27159373	pubmed	Morgens DW (2016)	1-PMID27159373	18509	18509	Yes	1878	CasTLE	Score Significance	Score.2 (p-Value) <= 0.05	High Throughput	Negative Selection	Pool	Timecourse	14 Days	-	-	-	CRISPRn (Bassik, 2016)	CRISPRn	Knockout	Cas9	K-562	Chronic Myeloid Leukemia Cell Line	cell proliferation	2	CasTLE Score	p-Value	-	-	-	9606	H. sapiens	Negative CasTLE scores correspond to decreased growth, positive CasTLE scores indicate increased growth	BioGRID ORCS	Cell-essential genes and growth restrictive genes
24	28474669	pubmed	Morgens DW (2017)	4-PMID28474669	20440	20440	Yes	895	CasTLE	Column Significance	-	High Throughput	Positive Selection	Pool	Toxin Exposure	14 Days	Ricin	0.25 ng/mL	-	Bassik Human CRISPR Knockout Library	CRISPRn	Knockout	Cas9	K-562	Chronic Myeloid Leukemia Cell Line	response to toxin	3	CasTLE Score	CasTLE Effect	p-Value	-	-	9606	H. sapiens	Phenotypic readout: cell proliferation|authors used a cut-off of FDR<= 10% to determine significance	BioGRID ORCS	Increased resistance to toxin
27	26627737	pubmed	Hart T (2015)	3-PMID26627737	17215	17215	Yes	2197	BAGEL	Score Significance	Score.1 (Bayes Factor) > 3.2	High Throughput	Negative Selection	Pool	Timecourse	18 Days	-	-	~ 0.3	TKO (Toronto Knockout) v1	CRISPRn	Knockout	Cas9	143B	Glioblastoma Cell Line	cell proliferation+AA8:AA787	1	Bayes Factor	-	-	-	-	9606	H. sapiens	Genes with a Bayes Factor (BF) above the threshold of 3.2 at an FDR of 5% (FDR < 0.05) were identified as fitness genes (hits) for this cell line in this CRISPR screen.	BioGRID ORCS	Cell-essential genes
28	26627737	pubmed	Hart T (2015)	4-PMID26627737	17212	17212	Yes	2038	BAGEL	Score Significance	Score.1 (Bayes Factor) > 6.84	High Throughput	Negative Selection	Pool	Timecourse	18 Days	-	-	~ 0.3	TKO (Toronto Knockout) v1	CRISPRn	Knockout	Cas9	hTERT-RPE1	Retinal Pigment Epithelium Cell Line	cell proliferation	1	Bayes Factor	-	-	-	-	9606	H. sapiens	Genes with a Bayes Factor (BF) above the threshold of 6.84 at an FDR of 5% (FDR < 0.05) were identified as fitness genes (hits) for this cell line in this CRISPR screen.	BioGRID ORCS	Cell-essential genes
29	26627737	pubmed	Hart T (2015)	5-PMID26627737	17219	17219	Yes	1893	BAGEL	Score Significance	Score.1 (Bayes Factor) > 3.57	High Throughput	Negative Selection	Pool	Timecourse	18 Days	-	-	~ 0.3	TKO (Toronto Knockout) v1	CRISPRn	Knockout	Cas9	DLD-1	Colonic Adenocarcinoma Cell Line	cell proliferation	1	Bayes Factor	-	-	-	-	9606	H. sapiens	Genes with a Bayes Factor (BF) above the threshold of 3.57 at an FDR of 5% (FDR < 0.05) were identified as fitness genes (hits) for this cell line in this CRISPR screen.	BioGRID ORCS	Cell-essential genes
66	28162770	pubmed	Wang T (2017)	1-PMID28162770	18663	18663	Yes	2435	Log2 Fold Change (L2FC)	Score Significance	Score.1 (CRISPR Score (CS)) < -1.0	High Throughput	Negative Selection	Pool	Timecourse	14 Doublings	-	-	-	Focused Ras Synthetic Lethal Human CRISPR Knockout Library	CRISPRn	Knockout	Cas9	EoL-1	Eosinophilic Leukemia Cell Line	cell proliferation	1	CRISPR Score (CS)	-	-	-	-	9606	H. sapiens	The Wang et al., 2017 library contains the Wang et al., 2015 library + a sub-library targeting 497 additional protein-coding genes	BioGRID ORCS	Cell-essential genes
67	28162770	pubmed	Wang T (2017)	2-PMID28162770	18663	18663	Yes	2720	Log2 Fold Change (L2FC)	Score Significance	Score.1 (CRISPR Score (CS)) < -1.0	High Throughput	Negative Selection	Pool	Timecourse	14 Doublings	-	-	-	Focused Ras Synthetic Lethal Human CRISPR Knockout Library	CRISPRn	Knockout	Cas9	HEL	Erythroleukemia Cell Line	cell proliferation	1	CRISPR Score (CS)	-	-	-	-	9606	H. sapiens	The Wang et al., 2017 library contains the Wang et al., 2015 library + a sub-library targeting 497 additional protein-coding genes	BioGRID ORCS	Cell-essential genes
68	28162770	pubmed	Wang T (2017)	3-PMID28162770	18663	18663	Yes	3486	Log2 Fold Change (L2FC)	Score Significance	Score.1 (CRISPR Score (CS)) < -1.0	High Throughput	Negative Selection	Pool	Timecourse	14 Doublings	-	-	-	Focused Ras Synthetic Lethal Human CRISPR Knockout Library	CRISPRn	Knockout	Cas9	MOLM-13	Acute Myeloid Leukemia Cell Line	cell proliferation	1	CRISPR Score (CS)	-	-	-	-	9606	H. sapiens	The Wang et al., 2017 library contains the Wang et al., 2015 library + a sub-library targeting 497 additional protein-coding genes	BioGRID ORCS	Cell-essential genes
69	28162770	pubmed	Wang T (2017)	4-PMID28162770	18663	18663	Yes	1925	Log2 Fold Change (L2FC)	Score Significance	Score.1 (CRISPR Score (CS)) < -1.0	High Throughput	Negative Selection	Pool	Timecourse	14 Doublings	-	-	-	Focused Ras Synthetic Lethal Human CRISPR Knockout Library	CRISPRn	Knockout	Cas9	Mono-Mac-1	Monocytic Leukemia Cell Line	cell proliferation	1	CRISPR Score (CS)	-	-	-	-	9606	H. sapiens	The Wang et al., 2017 library contains the Wang et al., 2015 library + a sub-library targeting 497 additional protein-coding genes	BioGRID ORCS	Cell-essential genes
70	28162770	pubmed	Wang T (2017)	5-PMID28162770	18663	18663	Yes	2512	Log2 Fold Change (L2FC)	Score Significance	Score.1 (CRISPR Score (CS)) < -1.0	High Throughput	Negative Selection	Pool	Timecourse	14 Doublings	-	-	-	Focused Ras Synthetic Lethal Human CRISPR Knockout Library	CRISPRn	Knockout	Cas9	MV4-11	Acute Myeloid Leukemia Cell Line	cell proliferation	1	CRISPR Score (CS)	-	-	-	-	9606	H. sapiens	The Wang et al., 2017 library contains the Wang et al., 2015 library + a sub-library targeting 497 additional protein-coding genes	BioGRID ORCS	Cell-essential genes
71	28162770	pubmed	Wang T (2017)	6-PMID28162770	18663	18663	Yes	1935	Log2 Fold Change (L2FC)	Score Significance	Score.1 (CRISPR Score (CS)) < -1.0	High Throughput	Negative Selection	Pool	Timecourse	14 Doublings	-	-	-	Focused Ras Synthetic Lethal Human CRISPR Knockout Library	CRISPRn	Knockout	Cas9	NB-4	Acute Myeloid Leukemia Cell Line	cell proliferation	1	CRISPR Score (CS)	-	-	-	-	9606	H. sapiens	The Wang et al., 2017 library contains the Wang et al., 2015 library + a sub-library targeting 497 additional protein-coding genes	BioGRID ORCS	Cell-essential genes
72	28162770	pubmed	Wang T (2017)	7-PMID28162770	18663	18663	Yes	2459	Log2 Fold Change (L2FC)	Score Significance	Score.1 (CRISPR Score (CS)) < -1.0	High Throughput	Negative Selection	Pool	Timecourse	14 Doublings	-	-	-	Focused Ras Synthetic Lethal Human CRISPR Knockout Library	CRISPRn	Knockout	Cas9	NB-4	Acute Myeloid Leukemia Cell Line	cell proliferation	1	CRISPR Score (CS)	-	-	-	-	9606	H. sapiens	The Wang et al., 2017 library contains the Wang et al., 2015 library + a sub-library targeting 497 additional protein-coding genes	BioGRID ORCS	Cell-essential genes
73	28162770	pubmed	Wang T (2017)	8-PMID28162770	18663	18663	Yes	2389	Log2 Fold Change (L2FC)	Score Significance	Score.1 (CRISPR Score (CS)) < -1.0	High Throughput	Negative Selection	Pool	Timecourse	14 Doublings	-	-	-	Focused Ras Synthetic Lethal Human CRISPR Knockout Library	CRISPRn	Knockout	Cas9	OCI-AML2	Acute Myeloid Leukemia Cell Line	cell proliferation	1	CRISPR Score (CS)	-	-	-	-	9606	H. sapiens	The Wang et al., 2017 library contains the Wang et al., 2015 library + a sub-library targeting 497 additional protein-coding genes	BioGRID ORCS	Cell-essential genes
74	28162770	pubmed	Wang T (2017)	9-PMID28162770	18663	18663	Yes	2150	Log2 Fold Change (L2FC)	Score Significance	Score.1 (CRISPR Score (CS)) < -1.0	High Throughput	Negative Selection	Pool	Timecourse	14 Doublings	-	-	-	Focused Ras Synthetic Lethal Human CRISPR Knockout Library	CRISPRn	Knockout	Cas9	OCI-AML3	Acute Myeloid Leukemia Cell Line	cell proliferation	1	CRISPR Score (CS)	-	-	-	-	9606	H. sapiens	The Wang et al., 2017 library contains the Wang et al., 2015 library + a sub-library targeting 497 additional protein-coding genes	BioGRID ORCS	Cell-essential genes
75	28162770	pubmed	Wang T (2017)	10-PMID28162770	18663	18663	Yes	2951	Log2 Fold Change (L2FC)	Score Significance	Score.1 (CRISPR Score (CS)) < -1.0	High Throughput	Negative Selection	Pool	Timecourse	14 Doublings	-	-	-	Focused Ras Synthetic Lethal Human CRISPR Knockout Library	CRISPRn	Knockout	Cas9	OCI-AML5	Acute Myeloid Leukemia Cell Line	cell proliferation	1	CRISPR Score (CS)	-	-	-	-	9606	H. sapiens	The Wang et al., 2017 library contains the Wang et al., 2015 library + a sub-library targeting 497 additional protein-coding genes	BioGRID ORCS	Cell-essential genes
76	28162770	pubmed	Wang T (2017)	11-PMID28162770	18663	18663	Yes	2312	Log2 Fold Change (L2FC)	Score Significance	Score.1 (CRISPR Score (CS)) < -1.0	High Throughput	Negative Selection	Pool	Timecourse	14 Doublings	-	-	-	Focused Ras Synthetic Lethal Human CRISPR Knockout Library	CRISPRn	Knockout	Cas9	P31/FUJ	Lymphoma or Leukaemia Cell Line	cell proliferation	1	CRISPR Score (CS)	-	-	-	-	9606	H. sapiens	The Wang et al., 2017 library contains the Wang et al., 2015 library + a sub-library targeting 497 additional protein-coding genes	BioGRID ORCS	Cell-essential genes
77	28162770	pubmed	Wang T (2017)	20-PMID28162770	18663	18663	Yes	2039	Log2 Fold Change (L2FC)	Score Significance	Score.1 (CRISPR Score (CS)) < -1.0	High Throughput	Negative Selection	Pool	Timecourse	14 Doublings	-	-	-	Focused Ras Synthetic Lethal Human CRISPR Knockout Library	CRISPRn	Knockout	Cas9	PL-21	Lymphoma or Leukaemia Cell Line	cell proliferation	1	CRISPR Score (CS)	-	-	-	-	9606	H. sapiens	The Wang et al., 2017 library contains the Wang et al., 2015 library + a sub-library targeting 497 additional protein-coding genes	BioGRID ORCS	Cell-essential genes
78	28162770	pubmed	Wang T (2017)	12-PMID28162770	18663	18663	Yes	2110	Log2 Fold Change (L2FC)	Score Significance	Score.1 (CRISPR Score (CS)) < -1.0	High Throughput	Negative Selection	Pool	Timecourse	14 Doublings	-	-	-	Focused Ras Synthetic Lethal Human CRISPR Knockout Library	CRISPRn	Knockout	Cas9	SKM-1	Lymphoma or Leukaemia Cell Line	cell proliferation	1	CRISPR Score (CS)	-	-	-	-	9606	H. sapiens	The Wang et al., 2017 library contains the Wang et al., 2015 library + a sub-library targeting 497 additional protein-coding genes	BioGRID ORCS	Cell-essential genes
79	28162770	pubmed	Wang T (2017)	13-PMID28162770	18663	18663	Yes	3487	Log2 Fold Change (L2FC)	Score Significance	Score.1 (CRISPR Score (CS)) < -1.0	High Throughput	Negative Selection	Pool	Timecourse	14 Doublings	-	-	-	Focused Ras Synthetic Lethal Human CRISPR Knockout Library	CRISPRn	Knockout	Cas9	TF-1	Erythroleukemia Cell Line	cell proliferation	1	CRISPR Score (CS)	-	-	-	-	9606	H. sapiens	The Wang et al., 2017 library contains the Wang et al., 2015 library + a sub-library targeting 497 additional protein-coding genes	BioGRID ORCS	Cell-essential genes
80	28162770	pubmed	Wang T (2017)	14-PMID28162770	18663	18663	Yes	2826	Log2 Fold Change (L2FC)	Score Significance	Score.1 (CRISPR Score (CS)) < -1.0	High Throughput	Negative Selection	Pool	Timecourse	14 Doublings	-	-	-	Focused Ras Synthetic Lethal Human CRISPR Knockout Library	CRISPRn	Knockout	Cas9	THP-1	Monocytic Leukemia Cell Line	cell proliferation	1	CRISPR Score (CS)	-	-	-	-	9606	H. sapiens	The Wang et al., 2017 library contains the Wang et al., 2015 library + a sub-library targeting 497 additional protein-coding genes	BioGRID ORCS	Cell-essential genes
85	28145866	pubmed	Krall EB (2017)	1-PMID28145866	20506	20506	Yes	40	STARS	Score Significance	Score.3 (FDR) < 0.1	High Throughput	Positive Selection	Pool	Drug Exposure	21 Days	Trametinib	24.0 nM	-	GECKO v2	CRISPRn	Knockout	Cas9	HCC0364	Lung Cancer Cell Line	response to chemicals	4	STARS Score	p-Value	FDR	q-Value	-	9606	H. sapiens	Phenotypic readout: cell proliferation	BioGRID ORCS	Increased drug resistance
89	28611215	pubmed	Fei T (2017)	1-PMID28611215	21812	21812	Yes	1991	MaGeCK	Score Significance	Score.1 (MaGeCK Score) <= 0.008592 OR Score.3 (MaGeCK Score) <= 0.0099839	High Throughput	Positive and Negative Selection	Pool	Timecourse	14 Days	-	-	0.5	GECKO v2	CRISPRn	Knockout	Cas9	LNCaP	Prostate Cancer Cell Line	cell proliferation	4	MaGeCK Score	p-Value	MaGeCK Score	p-Value	-	9606	H. sapiens	Genes with a significant negative MAGeCK score are cell-essential genes in the LNCaP cell line, their KO results in decreased proliferation|Genes with a significant positive MAGeCK score are growth restrictive genes in the LNCaP cell line, their KO results in increased proliferation	BioGRID ORCS	Cell-essential genes and growth restrictive genes
100	28145866	pubmed	Krall EB (2017)	3-PMID28145866	20307	20307	Yes	84	STARS	Score Significance	Score.3 (FDR) < 0.1	High Throughput	Positive Selection	Pool	Drug Exposure	21 Days	Trametinib	50.0 nM	-	GECKO v2	CRISPRn	Knockout	Cas9	CALU1	Lung Cancer Cell Line	response to chemicals	4	STARS Score	p-Value	FDR	q-Value	-	9606	H. sapiens	Phenotypic readout: cell proliferation	BioGRID ORCS	Increased drug resistance
101	28145866	pubmed	Krall EB (2017)	4-PMID28145866	20703	20703	Yes	10	STARS	Score Significance	Score.3 (FDR) < 0.1	High Throughput	Positive Selection	Pool	Drug Exposure	21 Days	Trametinib	1.5 uM	-	GECKO v2	CRISPRn	Knockout	Cas9	NCI-H1299	Lung Cancer Cell Line	response to chemicals	4	STARS Score	p-Value	FDR	q-Value	-	9606	H. sapiens	Phenotypic readout: cell proliferation	BioGRID ORCS	Increased drug resistance
102	28145866	pubmed	Krall EB (2017)	2-PMID28145866	20620	20620	Yes	14	STARS	Score Significance	Score.3 (FDR) < 0.1	High Throughput	Positive Selection	Pool	Drug Exposure	21 Days	Vemurafenib	6.25 uM	-	GECKO v2	CRISPRn	Knockout	Cas9	HCC0364	Lung Cancer Cell Line	response to chemicals	4	STARS Score	p-Value	FDR	q-Value	-	9606	H. sapiens	Phenotypic readout: cell proliferation	BioGRID ORCS	Increased drug resistance
141	27869803	pubmed	Steinhart Z (2017)	1-PMID27869803	17226	17226	Yes	2174	BAGEL	Score Significance	Score.1 (Bayes Factor) > 3.0	High Throughput	Negative Selection	Pool	Timecourse	20 Doublings	-	-	0.3	TKO (Toronto Knockout) v1	CRISPRn	Knockout	Cas9	HPAF-2	Pancreatic Adenocarcinoma Cell Line	cell proliferation	1	Bayes Factor	-	-	-	-	9606	H. sapiens	Genes with a Bayes Factor (BF) above the threshold of 3.00 at an FDR of 5% (FDR < 0.05) were identified as fitness genes (hits) for this cell line in this CRISPR screen.	BioGRID ORCS	Cell-essential genes
142	27869803	pubmed	Steinhart Z (2017)	2-PMID27869803	17226	17226	Yes	2072	BAGEL	Score Significance	Score.1 (Bayes Factor) > 1.43	High Throughput	Negative Selection	Pool	Timecourse	20 Doublings	-	-	0.3	TKO (Toronto Knockout) v1	CRISPRn	Knockout	Cas9	PA-TU-8988S	Pancreatic Adenocarcinoma Cell Line	cell proliferation	1	Bayes Factor	-	-	-	-	9606	H. sapiens	Genes with a Bayes Factor (BF) above the threshold of 1.43 at an FDR of 5% (FDR < 0.05) were identified as fitness genes (hits) for this cell line in this CRISPR screen.	BioGRID ORCS	Cell-essential genes
143	27869803	pubmed	Steinhart Z (2017)	3-PMID27869803	17226	17226	Yes	936	BAGEL	Score Significance	Score.1 (Bayes Factor) > 5.0	High Throughput	Negative Selection	Pool	Timecourse	20 Doublings	-	-	0.3	TKO (Toronto Knockout) v1	CRISPRn	Knockout	Cas9	AsPC1	Pancreatic Adenocarcinoma Cell Line	cell proliferation	1	Bayes Factor	-	-	-	-	9606	H. sapiens	Genes with a Bayes Factor (BF) above the threshold of 5.00 at an FDR of 5% (FDR < 0.05) were identified as fitness genes (hits) for this cell line in this CRISPR screen.	BioGRID ORCS	Cell-essential genes
149	26472758	pubmed	Wang T (2015)	1-PMID26472758	18166	18166	Yes	1878	Kolmogorov-Smirnov	Score Significance	Score.1 (CRISPR Score (CS)) < -0.1 AND Score.2 (p-Value) < 0.05	High Throughput	Negative Selection	Pool	Timecourse	14 Doublings	-	-	-	Human Activity-optimized genome-wide library	CRISPRn	Knockout	Cas9	KBM-7	Chronic Myeloid Leukemia Cell Line	cell proliferation	2	CRISPR Score (CS)	p-Value	-	-	-	9606	H. sapiens	Genes with a CRISPR Score (CS) < -0.1 and corrected p-value < 0.05 are considered significant.	BioGRID ORCS	Cell-essential genes
150	26472758	pubmed	Wang T (2015)	2-PMID26472758	18166	18166	Yes	1660	Kolmogorov-Smirnov	Score Significance	Score.1 (CRISPR Score (CS)) < -0.1 AND Score.2 (p-Value) < 0.05	High Throughput	Negative Selection	Pool	Timecourse	14 Doublings	-	-	-	Human Activity-optimized genome-wide library	CRISPRn	Knockout	Cas9	K-562	Chronic Myeloid Leukemia Cell Line	cell proliferation	2	CRISPR Score (CS)	p-Value	-	-	-	9606	H. sapiens	Genes with a CRISPR Score (CS) < -0.1 and corrected p-value < 0.05 are considered significant.	BioGRID ORCS	Cell-essential genes
151	26472758	pubmed	Wang T (2015)	3-PMID26472758	18166	18166	Yes	1630	Kolmogorov-Smirnov	Score Significance	Score.1 (CRISPR Score (CS)) < -0.1 AND Score.2 (p-Value) < 0.05	High Throughput	Negative Selection	Pool	Timecourse	14 Doublings	-	-	-	Human Activity-optimized genome-wide library	CRISPRn	Knockout	Cas9	Jiyoye	Burkitt Lymphoma Cell Line	cell proliferation	2	CRISPR Score (CS)	p-Value	-	-	-	9606	H. sapiens	Genes with a CRISPR Score (CS) < -0.1 and corrected p-value < 0.05 are considered significant.	BioGRID ORCS	Cell-essential genes
152	26472758	pubmed	Wang T (2015)	4-PMID26472758	18166	18166	Yes	1464	Kolmogorov-Smirnov	Score Significance	Score.1 (CRISPR Score (CS)) < -0.1 AND Score.2 (p-Value) < 0.05	High Throughput	Negative Selection	Pool	Timecourse	14 Doublings	-	-	-	Human Activity-optimized genome-wide library	CRISPRn	Knockout	Cas9	RAJI	Burkitt Lymphoma Cell Line	cell proliferation	2	CRISPR Score (CS)	p-Value	-	-	-	9606	H. sapiens	Genes with a CRISPR Score (CS) < -0.1 and corrected p-value < 0.05 are considered significant.	BioGRID ORCS	Cell-essential genes
153	29038160	pubmed	Bertomeu T (2017)	1-PMID29038160	18907	18907	Yes	2236	RANKS	Score Significance	Score.2 (FDR) < 0.05	High Throughput	Negative Selection	Pool	Timecourse	15 Days	-	-	0.5	Extended Knockout Library (EKO)	CRISPRn	Knockout	Cas9	NALM-6	Pre-B Acute Lymphoblastic Leukemia Cell Line	cell proliferation	2	RANKS score	FDR	-	-	-	9606	H. sapiens	Genes with a corrected RANKS score and an FDR < 0.05 were considered significant and essential in the NALM6 cell line.	BioGRID ORCS	Cell-essential genes
154	27760321	pubmed	Tzelepis K (2016)	1-PMID27760321	18009	18009	Yes	2151	MaGeCK	Score Significance	Score.2 (FDR) < 0.2	High Throughput	Negative Selection	Pool	Timecourse	25 Days	-	-	-	Human Improved Genome-wide Knockout CRISPR Library	CRISPRn	Knockout	Cas9	HT-29	Colonic Adenocarcinoma Cell Line	cell proliferation	2	MaGeCK Score	FDR	-	-	-	9606	H. sapiens	Depleted genes were identified at a cutoff of FDR 20% (FDR < 0.2).	BioGRID ORCS	Cell-essential genes
155	27760321	pubmed	Tzelepis K (2016)	2-PMID27760321	18009	18009	Yes	1278	MaGeCK	Score Significance	Score.2 (FDR) < 0.2	High Throughput	Negative Selection	Pool	Timecourse	25 Days	-	-	-	Human Improved Genome-wide Knockout CRISPR Library	CRISPRn	Knockout	Cas9	HL-60	Acute Myeloid Leukemia Cell Line	cell proliferation	2	MaGeCK Score	FDR	-	-	-	9606	H. sapiens	Depleted genes were identified at a cutoff of FDR 20% (FDR < 0.2).	BioGRID ORCS	Cell-essential genes
156	27760321	pubmed	Tzelepis K (2016)	3-PMID27760321	18009	18009	Yes	1730	MaGeCK	Score Significance	Score.2 (FDR) < 0.2	High Throughput	Negative Selection	Pool	Timecourse	25 Days	-	-	-	Human Improved Genome-wide Knockout CRISPR Library	CRISPRn	Knockout	Cas9	HT-1080	Fibrosarcoma Cell Line	cell proliferation	2	MaGeCK Score	FDR	-	-	-	9606	H. sapiens	Depleted genes were identified at a cutoff of FDR 20% (FDR < 0.2).	BioGRID ORCS	Cell-essential genes
157	28474669	pubmed	Morgens DW (2017)	2-PMID28474669	20533	20533	Yes	2375	CasTLE	Column Significance	-	High Throughput	Negative Selection	Pool	Timecourse	21 Days	-	-	-	Bassik Human CRISPR Knockout Library	CRISPRn	Knockout	Cas9	RAMOS	Burkitt Lymphoma Cell Line	cell proliferation	2	CasTLE Score	p-Value	-	-	-	9606	H. sapiens	authors used a cut-off of FDR<= 10% to determine significance	BioGRID ORCS	Cell-essential genes
158	28474669	pubmed	Morgens DW (2017)	3-PMID28474669	20533	20533	Yes	2447	CasTLE	Column Significance	-	High Throughput	Negative Selection	Pool	Timecourse	14 Days	-	-	-	Bassik Human CRISPR Knockout Library	CRISPRn	Knockout	Cas9	K-562	Chronic Myeloid Leukemia Cell Line	cell proliferation	2	CasTLE Score	p-Value	-	-	-	9606	H. sapiens	authors used a cut-off of FDR<= 10% to determine significance	BioGRID ORCS	Cell-essential genes
159	28474669	pubmed	Morgens DW (2017)	1-PMID28474669	20533	20533	Yes	2264	CasTLE	Column Significance	-	High Throughput	Negative Selection	Pool	Timecourse	14 Days	-	-	-	Bassik Human CRISPR Knockout Library	CRISPRn	Knockout	Cas9	U-937	Lymphoma Cell Line	cell proliferation	2	CasTLE Score	p-Value	-	-	-	9606	H. sapiens	authors used a cut-off of FDR<= 10% to determine significance	BioGRID ORCS	Cell-essential genes
172	28215525	pubmed	Riba A (2017)	1-PMID28215525	18671	18671	Yes	170	RSA	Score Significance	Score.1 (Log10 (p-value)) < -4.0	High Throughput	Phenotype Screen	Pool	Ligand Exposure	8 Days	Bone morphogenetic protein 2 (BMP-2)	-	0.5	CRISPRn (Zavolan, 2017)	CRISPRn	Knockout	Cas9	HEK-293	Embryonic Kidney Cell Line	regulation of signal transduction phenotype	1	Log10 (p-value)	-	-	-	-	9606	H. sapiens	Cells with low reporter expression should be those in which the sgRNA targeted an activator of the BMP pathway.	BioGRID ORCS	Positive regulators of BMP-2 signaling pathway
173	28215525	pubmed	Riba A (2017)	2-PMID28215525	18671	18671	Yes	176	RSA	Score Significance	Score.1 (Log10 (p-value)) < -4.0	High Throughput	Phenotype Screen	Pool	Ligand Exposure	8 Days	Bone morphogenetic protein 2 (BMP-2)	-	0.5	CRISPRn (Zavolan, 2017)	CRISPRn	Knockout	Cas9	HEK-293	Embryonic Kidney Cell Line	regulation of signal transduction phenotype	1	Log10 (p-value)	-	-	-	-	9606	H. sapiens	Cells with high reporter expression should be those in which the sgRNA targeted an inhibitor of the BMP pathway.	BioGRID ORCS	Negative regulators of BMP-2 signaling pathway
174	28215525	pubmed	Riba A (2017)	3-PMID28215525	18671	18671	Yes	319	RSA	Score Significance	Score.1 (Log10 (p-value)) < -4.0	High Throughput	Phenotype Screen	Pool	Ligand Exposure	8 Days	Interleukin-1 尾	0.003 ng/mL	0.5	CRISPRn (Zavolan, 2017)	CRISPRn	Knockout	Cas9	HEK-293	Embryonic Kidney Cell Line	regulation of signal transduction phenotype	1	Log10 (p-value)	-	-	-	-	9606	H. sapiens	Cells with low reporter expression should be those in which the sgRNA targeted an activator of the NFkB pathway.	BioGRID ORCS	Positive regulators of NFkB signaling pathway
175	28215525	pubmed	Riba A (2017)	4-PMID28215525	18671	18671	Yes	171	RSA	Score Significance	Score.1 (Log10 (p-value)) < -4.0	High Throughput	Phenotype Screen	Pool	Ligand Exposure	8 Days	Interleukin-1 尾	0.003 ng/mL	0.5	CRISPRn (Zavolan, 2017)	CRISPRn	Knockout	Cas9	HEK-293	Embryonic Kidney Cell Line	regulation of signal transduction phenotype	1	Log10 (p-value)	-	-	-	-	9606	H. sapiens	Cells with high reporter expression should be those in which the sgRNA targeted an inhibitor of the NFkB pathway.	BioGRID ORCS	Negative regulators of NFkB signaling pathway
176	28215525	pubmed	Riba A (2017)	5-PMID28215525	18671	18671	Yes	371	RSA	Score Significance	Score.1 (Log10 (p-value)) < -4.0	High Throughput	Phenotype Screen	Pool	Ligand Exposure	8 Days	Interleukin-1 尾	0.3 ng/mL	0.5	CRISPRn (Zavolan, 2017)	CRISPRn	Knockout	Cas9	HEK-293	Embryonic Kidney Cell Line	regulation of signal transduction phenotype	1	Log10 (p-value)	-	-	-	-	9606	H. sapiens	Cells with low reporter expression should be those in which the sgRNA targeted an activator of the NFkB pathway.	BioGRID ORCS	Positive regulators of NFkB signaling pathway
177	28215525	pubmed	Riba A (2017)	6-PMID28215525	18671	18671	Yes	113	RSA	Score Significance	Score.1 (Log10 (p-value)) < -4.0	High Throughput	Phenotype Screen	Pool	Ligand Exposure	8 Days	Interleukin-1 尾	0.3 ng/mL	0.5	CRISPRn (Zavolan, 2017)	CRISPRn	Knockout	Cas9	HEK-293	Embryonic Kidney Cell Line	regulation of signal transduction phenotype	1	Log10 (p-value)	-	-	-	-	9606	H. sapiens	Cells with high reporter expression should be those in which the sgRNA targeted an repressor of the NFkB pathway.	BioGRID ORCS	Negative regulators of NFkB signaling pathway
178	28894007	pubmed	Gulbranson DR (2017)	1-PMID28894007	18737	18737	Yes	329	MaGeCK	Column Significance	-	High Throughput	Phenotype Screen	Pool	Ligand Exposure	3 Hours	Insulin	100 nM	~ 0.4	GECKO v2	CRISPRn	Knockout	Cas9	HeLa	Cervical Adenocarcinoma Cell Line	protein transport	2	p-Value	FDR	-	-	-	9606	H. sapiens	Authors screened cells for exocytosis defects. Hela cells expressing tagged GLUT4 were exposed to insulin and then FACs sorted to identify cells with reduced surface expression of Glut4.	BioGRID ORCS	Exocytosis
179	29083409	pubmed	Meyers RM (2017)	1-PMID29083409	17670	17670	Yes	1966	CERES	Score Significance	Score.2 (FDR) < 0.05	High Throughput	Negative Selection	Pool	Timecourse	21 Days	-	-	< 1	Avana	CRISPRn	Knockout	Cas9	143B	Osteosarcoma Cell Line	cell proliferation	2	CERES score	FDR	-	-	-	9606	H. sapiens	To identify gene hits at an FDR < 0.05, ORCS estimated FDRs for the CERES Avana dataset using customized gold-standard positive and negative sets of genes. The custom positive set included genes essential in at least 90% of cell lines in both the CERES Avana dataset (PMID:29083409) and the 10 lines included in Bertomeu et al. (PMID:29038160). The custom negative set included genes essential in ze…	BioGRID ORCS	Cell-essential genes
180	29083409	pubmed	Meyers RM (2017)	2-PMID29083409	17670	17670	Yes	2060	CERES	Score Significance	Score.2 (FDR) < 0.05	High Throughput	Negative Selection	Pool	Timecourse	21 Days	-	-	< 1	Avana	CRISPRn	Knockout	Cas9	5637	Urinary Bladder Cancer Cell Line	cell proliferation	2	CERES score	FDR	-	-	-	9606	H. sapiens	To identify gene hits at an FDR < 0.05, ORCS estimated FDRs for the CERES Avana dataset using customized gold-standard positive and negative sets of genes. The custom positive set included genes essential in at least 90% of cell lines in both the CERES Avana dataset (PMID:29083409) and the 10 lines included in Bertomeu et al. (PMID:29038160). The custom negative set included genes essential in ze…	BioGRID ORCS	Cell-essential genes
181	29083409	pubmed	Meyers RM (2017)	3-PMID29083409	17670	17670	Yes	1919	CERES	Score Significance	Score.2 (FDR) < 0.05	High Throughput	Negative Selection	Pool	Timecourse	21 Days	-	-	< 1	Avana	CRISPRn	Knockout	Cas9	8305C	Anaplastic Thyroid Cancer Cell Line	cell proliferation	2	CERES score	FDR	-	-	-	9606	H. sapiens	To identify gene hits at an FDR < 0.05, ORCS estimated FDRs for the CERES Avana dataset using customized gold-standard positive and negative sets of genes. The custom positive set included genes essential in at least 90% of cell lines in both the CERES Avana dataset (PMID:29083409) and the 10 lines included in Bertomeu et al. (PMID:29038160). The custom negative set included genes essential in ze…	BioGRID ORCS	Cell-essential genes
182	29269392	pubmed	Potting C (2018)	1-PMID29269392	18703	18703	Yes	60	RSA	Column Significance	-	High Throughput	Phenotype Screen	Pool	Timecourse	15 Days	-	-	0.5	CRISPRn (Helliwell, 2018)	CRISPRn	Knockout	Cas9	HEK293T	Embryonic Kidney Cell Line	protein/peptide accumulation	2	Second best guide score x RSA	Log10 (p-value)	-	-	-	9606	H. sapiens	GFP-high populations are enriched for cells expressing sgRNAs that positively regulate GFP-PARKIN	BioGRID ORCS	Positive regulators of parkin abundance
183	29269392	pubmed	Potting C (2018)	2-PMID29269392	18703	18703	Yes	53	RSA	Column Significance	-	High Throughput	Phenotype Screen	Pool	Timecourse	15 Days	-	-	0.5	CRISPRn (Helliwell, 2018)	CRISPRn	Knockout	Cas9	HEK-293	Embryonic Kidney Cell Line	protein/peptide accumulation	2	Second best guide score x RSA	Log10 (p-value)	-	-	-	9606	H. sapiens	GFP-low populations are enriched for cells expressing sgRNAs that negatively regulate GFP-PARKIN	BioGRID ORCS	Negative regulators of parkin abundance
184	29083409	pubmed	Meyers RM (2017)	4-PMID29083409	17670	17670	Yes	1978	CERES	Score Significance	Score.2 (FDR) < 0.05	High Throughput	Negative Selection	Pool	Timecourse	21 Days	-	-	< 1	Avana	CRISPRn	Knockout	Cas9	A2058	Melanoma Cell Line	cell proliferation	2	CERES score	FDR	-	-	-	9606	H. sapiens	To identify gene hits at an FDR < 0.05, ORCS estimated FDRs for the CERES Avana dataset using customized gold-standard positive and negative sets of genes. The custom positive set included genes essential in at least 90% of cell lines in both the CERES Avana dataset (PMID:29083409) and the 10 lines included in Bertomeu et al. (PMID:29038160). The custom negative set included genes essential in ze…	BioGRID ORCS	Cell-essential genes
185	29083409	pubmed	Meyers RM (2017)	5-PMID29083409	17670	17670	Yes	2078	CERES	Score Significance	Score.2 (FDR) < 0.05	High Throughput	Negative Selection	Pool	Timecourse	21 Days	-	-	< 1	Avana	CRISPRn	Knockout	Cas9	A2780	Ovarian Cancer Cell Line	cell proliferation	2	CERES score	FDR	-	-	-	9606	H. sapiens	To identify gene hits at an FDR < 0.05, ORCS estimated FDRs for the CERES Avana dataset using customized gold-standard positive and negative sets of genes. The custom positive set included genes essential in at least 90% of cell lines in both the CERES Avana dataset (PMID:29083409) and the 10 lines included in Bertomeu et al. (PMID:29038160). The custom negative set included genes essential in ze…	BioGRID ORCS	Cell-essential genes
186	29083409	pubmed	Meyers RM (2017)	6-PMID29083409	17670	17670	Yes	1943	CERES	Score Significance	Score.2 (FDR) < 0.05	High Throughput	Negative Selection	Pool	Timecourse	21 Days	-	-	< 1	Avana	CRISPRn	Knockout	Cas9	A549	Lung Cancer Cell Line	cell proliferation	2	CERES score	FDR	-	-	-	9606	H. sapiens	To identify gene hits at an FDR < 0.05, ORCS estimated FDRs for the CERES Avana dataset using customized gold-standard positive and negative sets of genes. The custom positive set included genes essential in at least 90% of cell lines in both the CERES Avana dataset (PMID:29083409) and the 10 lines included in Bertomeu et al. (PMID:29038160). The custom negative set included genes essential in ze…	BioGRID ORCS	Cell-essential genes
187	29083409	pubmed	Meyers RM (2017)	7-PMID29083409	17670	17670	Yes	1998	CERES	Score Significance	Score.2 (FDR) < 0.05	High Throughput	Negative Selection	Pool	Timecourse	21 Days	-	-	< 1	Avana	CRISPRn	Knockout	Cas9	AGS	Gastric Adenocarcinoma Cell Line	cell proliferation	2	CERES score	FDR	-	-	-	9606	H. sapiens	To identify gene hits at an FDR < 0.05, ORCS estimated FDRs for the CERES Avana dataset using customized gold-standard positive and negative sets of genes. The custom positive set included genes essential in at least 90% of cell lines in both the CERES Avana dataset (PMID:29083409) and the 10 lines included in Bertomeu et al. (PMID:29038160). The custom negative set included genes essential in ze…	BioGRID ORCS	Cell-essential genes
188	29083409	pubmed	Meyers RM (2017)	8-PMID29083409	17670	17670	Yes	1905	CERES	Score Significance	Score.2 (FDR) < 0.05	High Throughput	Negative Selection	Pool	Timecourse	21 Days	-	-	< 1	Avana	CRISPRn	Knockout	Cas9	AU-565	Breast Cancer Cell Line	cell proliferation	2	CERES score	FDR	-	-	-	9606	H. sapiens	To identify gene hits at an FDR < 0.05, ORCS estimated FDRs for the CERES Avana dataset using customized gold-standard positive and negative sets of genes. The custom positive set included genes essential in at least 90% of cell lines in both the CERES Avana dataset (PMID:29083409) and the 10 lines included in Bertomeu et al. (PMID:29038160). The custom negative set included genes essential in ze…	BioGRID ORCS	Cell-essential genes
189	29083409	pubmed	Meyers RM (2017)	9-PMID29083409	17670	17670	Yes	1841	CERES	Score Significance	Score.2 (FDR) < 0.05	High Throughput	Negative Selection	Pool	Timecourse	21 Days	-	-	< 1	Avana	CRISPRn	Knockout	Cas9	BHY	Oral Squamous Cell Carcinoma Cell Line	cell proliferation	2	CERES score	FDR	-	-	-	9606	H. sapiens	To identify gene hits at an FDR < 0.05, ORCS estimated FDRs for the CERES Avana dataset using customized gold-standard positive and negative sets of genes. The custom positive set included genes essential in at least 90% of cell lines in both the CERES Avana dataset (PMID:29083409) and the 10 lines included in Bertomeu et al. (PMID:29038160). The custom negative set included genes essential in ze…	BioGRID ORCS	Cell-essential genes
190	29083409	pubmed	Meyers RM (2017)	10-PMID29083409	17670	17670	Yes	1989	CERES	Score Significance	Score.2 (FDR) < 0.05	High Throughput	Negative Selection	Pool	Timecourse	21 Days	-	-	< 1	Avana	CRISPRn	Knockout	Cas9	CAL-27	Tongue Cancer Cell Line	cell proliferation	2	CERES score	FDR	-	-	-	9606	H. sapiens	To identify gene hits at an FDR < 0.05, ORCS estimated FDRs for the CERES Avana dataset using customized gold-standard positive and negative sets of genes. The custom positive set included genes essential in at least 90% of cell lines in both the CERES Avana dataset (PMID:29083409) and the 10 lines included in Bertomeu et al. (PMID:29038160). The custom negative set included genes essential in ze…	BioGRID ORCS	Cell-essential genes
191	29083409	pubmed	Meyers RM (2017)	11-PMID29083409	17670	17670	Yes	1677	CERES	Score Significance	Score.2 (FDR) < 0.05	High Throughput	Negative Selection	Pool	Timecourse	21 Days	-	-	< 1	Avana	CRISPRn	Knockout	Cas9	CAOV-3	Ovarian Cancer Cell Line	cell proliferation	2	CERES score	FDR	-	-	-	9606	H. sapiens	To identify gene hits at an FDR < 0.05, ORCS estimated FDRs for the CERES Avana dataset using customized gold-standard positive and negative sets of genes. The custom positive set included genes essential in at least 90% of cell lines in both the CERES Avana dataset (PMID:29083409) and the 10 lines included in Bertomeu et al. (PMID:29038160). The custom negative set included genes essential in ze…	BioGRID ORCS	Cell-essential genes
192	29083409	pubmed	Meyers RM (2017)	12-PMID29083409	17670	17670	Yes	2188	CERES	Score Significance	Score.2 (FDR) < 0.05	High Throughput	Negative Selection	Pool	Timecourse	21 Days	-	-	< 1	Avana	CRISPRn	Knockout	Cas9	YKG1 (RCB2110)	Glioblastoma Cell Line	cell proliferation	2	CERES score	FDR	-	-	-	9606	H. sapiens	To identify gene hits at an FDR < 0.05, ORCS estimated FDRs for the CERES Avana dataset using customized gold-standard positive and negative sets of genes. The custom positive set included genes essential in at least 90% of cell lines in both the CERES Avana dataset (PMID:29083409) and the 10 lines included in Bertomeu et al. (PMID:29038160). The custom negative set included genes essential in ze…	BioGRID ORCS	Cell-essential genes
193	29083409	pubmed	Meyers RM (2017)	13-PMID29083409	17670	17670	Yes	1881	CERES	Score Significance	Score.2 (FDR) < 0.05	High Throughput	Negative Selection	Pool	Timecourse	21 Days	-	-	< 1	Avana	CRISPRn	Knockout	Cas9	YAPC	Cancer Cell Line	cell proliferation	2	CERES score	FDR	-	-	-	9606	H. sapiens	To identify gene hits at an FDR < 0.05, ORCS estimated FDRs for the CERES Avana dataset using customized gold-standard positive and negative sets of genes. The custom positive set included genes essential in at least 90% of cell lines in both the CERES Avana dataset (PMID:29083409) and the 10 lines included in Bertomeu et al. (PMID:29038160). The custom negative set included genes essential in ze…	BioGRID ORCS	Cell-essential genes
194	29083409	pubmed	Meyers RM (2017)	14-PMID29083409	17670	17670	Yes	1984	CERES	Score Significance	Score.2 (FDR) < 0.05	High Throughput	Negative Selection	Pool	Timecourse	21 Days	-	-	< 1	Avana	CRISPRn	Knockout	Cas9	WM-793	Melanoma Cell Line	cell proliferation	2	CERES score	FDR	-	-	-	9606	H. sapiens	To identify gene hits at an FDR < 0.05, ORCS estimated FDRs for the CERES Avana dataset using customized gold-standard positive and negative sets of genes. The custom positive set included genes essential in at least 90% of cell lines in both the CERES Avana dataset (PMID:29083409) and the 10 lines included in Bertomeu et al. (PMID:29038160). The custom negative set included genes essential in ze…	BioGRID ORCS	Cell-essential genes
195	29083409	pubmed	Meyers RM (2017)	15-PMID29083409	17670	17670	Yes	2086	CERES	Score Significance	Score.2 (FDR) < 0.05	High Throughput	Negative Selection	Pool	Timecourse	21 Days	-	-	< 1	Avana	CRISPRn	Knockout	Cas9	WM-266-4	Melanoma Cell Line	cell proliferation	2	CERES score	FDR	-	-	-	9606	H. sapiens	To identify gene hits at an FDR < 0.05, ORCS estimated FDRs for the CERES Avana dataset using customized gold-standard positive and negative sets of genes. The custom positive set included genes essential in at least 90% of cell lines in both the CERES Avana dataset (PMID:29083409) and the 10 lines included in Bertomeu et al. (PMID:29038160). The custom negative set included genes essential in ze…	BioGRID ORCS	Cell-essential genes
196	29083409	pubmed	Meyers RM (2017)	16-PMID29083409	17670	17670	Yes	1583	CERES	Score Significance	Score.2 (FDR) < 0.05	High Throughput	Negative Selection	Pool	Timecourse	21 Days	-	-	< 1	Avana	CRISPRn	Knockout	Cas9	WM-115	Melanoma Cell Line	cell proliferation	2	CERES score	FDR	-	-	-	9606	H. sapiens	To identify gene hits at an FDR < 0.05, ORCS estimated FDRs for the CERES Avana dataset using customized gold-standard positive and negative sets of genes. The custom positive set included genes essential in at least 90% of cell lines in both the CERES Avana dataset (PMID:29083409) and the 10 lines included in Bertomeu et al. (PMID:29038160). The custom negative set included genes essential in ze…	BioGRID ORCS	Cell-essential genes
197	29083409	pubmed	Meyers RM (2017)	17-PMID29083409	17670	17670	Yes	1912	CERES	Score Significance	Score.2 (FDR) < 0.05	High Throughput	Negative Selection	Pool	Timecourse	21 Days	-	-	< 1	Avana	CRISPRn	Knockout	Cas9	UACC-62	Melanoma Cell Line	cell proliferation	2	CERES score	FDR	-	-	-	9606	H. sapiens	To identify gene hits at an FDR < 0.05, ORCS estimated FDRs for the CERES Avana dataset using customized gold-standard positive and negative sets of genes. The custom positive set included genes essential in at least 90% of cell lines in both the CERES Avana dataset (PMID:29083409) and the 10 lines included in Bertomeu et al. (PMID:29038160). The custom negative set included genes essential in ze…	BioGRID ORCS	Cell-essential genes
198	29083409	pubmed	Meyers RM (2017)	18-PMID29083409	17670	17670	Yes	1758	CERES	Score Significance	Score.2 (FDR) < 0.05	High Throughput	Negative Selection	Pool	Timecourse	21 Days	-	-	< 1	Avana	CRISPRn	Knockout	Cas9	UACC-257	Melanoma Cell Line	cell proliferation	2	CERES score	FDR	-	-	-	9606	H. sapiens	To identify gene hits at an FDR < 0.05, ORCS estimated FDRs for the CERES Avana dataset using customized gold-standard positive and negative sets of genes. The custom positive set included genes essential in at least 90% of cell lines in both the CERES Avana dataset (PMID:29083409) and the 10 lines included in Bertomeu et al. (PMID:29038160). The custom negative set included genes essential in ze…	BioGRID ORCS	Cell-essential genes
199	29083409	pubmed	Meyers RM (2017)	19-PMID29083409	17670	17670	Yes	2376	CERES	Score Significance	Score.2 (FDR) < 0.05	High Throughput	Negative Selection	Pool	Timecourse	21 Days	-	-	< 1	Avana	CRISPRn	Knockout	Cas9	U-937	Lymphoma Cell Line	cell proliferation	2	CERES score	FDR	-	-	-	9606	H. sapiens	To identify gene hits at an FDR < 0.05, ORCS estimated FDRs for the CERES Avana dataset using customized gold-standard positive and negative sets of genes. The custom positive set included genes essential in at least 90% of cell lines in both the CERES Avana dataset (PMID:29083409) and the 10 lines included in Bertomeu et al. (PMID:29038160). The custom negative set included genes essential in ze…	BioGRID ORCS	Cell-essential genes
200	29083409	pubmed	Meyers RM (2017)	20-PMID29083409	17670	17670	Yes	1558	CERES	Score Significance	Score.2 (FDR) < 0.05	High Throughput	Negative Selection	Pool	Timecourse	21 Days	-	-	< 1	Avana	CRISPRn	Knockout	Cas9	U-87MG	Glioblastoma Cell Line	cell proliferation	2	CERES score	FDR	-	-	-	9606	H. sapiens	To identify gene hits at an FDR < 0.05, ORCS estimated FDRs for the CERES Avana dataset using customized gold-standard positive and negative sets of genes. The custom positive set included genes essential in at least 90% of cell lines in both the CERES Avana dataset (PMID:29083409) and the 10 lines included in Bertomeu et al. (PMID:29038160). The custom negative set included genes essential in ze…	BioGRID ORCS	Cell-essential genes
201	29083409	pubmed	Meyers RM (2017)	21-PMID29083409	17670	17670	Yes	1948	CERES	Score Significance	Score.2 (FDR) < 0.05	High Throughput	Negative Selection	Pool	Timecourse	21 Days	-	-	< 1	Avana	CRISPRn	Knockout	Cas9	U-343 MG-A	Glioma Cell Line	cell proliferation	2	CERES score	FDR	-	-	-	9606	H. sapiens	To identify gene hits at an FDR < 0.05, ORCS estimated FDRs for the CERES Avana dataset using customized gold-standard positive and negative sets of genes. The custom positive set included genes essential in at least 90% of cell lines in both the CERES Avana dataset (PMID:29083409) and the 10 lines included in Bertomeu et al. (PMID:29038160). The custom negative set included genes essential in ze…	BioGRID ORCS	Cell-essential genes
202	29083409	pubmed	Meyers RM (2017)	22-PMID29083409	17670	17670	Yes	2112	CERES	Score Significance	Score.2 (FDR) < 0.05	High Throughput	Negative Selection	Pool	Timecourse	21 Days	-	-	< 1	Avana	CRISPRn	Knockout	Cas9	U2-OS	Osteosarcoma Cell Line	cell proliferation	2	CERES score	FDR	-	-	-	9606	H. sapiens	To identify gene hits at an FDR < 0.05, ORCS estimated FDRs for the CERES Avana dataset using customized gold-standard positive and negative sets of genes. The custom positive set included genes essential in at least 90% of cell lines in both the CERES Avana dataset (PMID:29083409) and the 10 lines included in Bertomeu et al. (PMID:29038160). The custom negative set included genes essential in ze…	BioGRID ORCS	Cell-essential genes
203	29083409	pubmed	Meyers RM (2017)	23-PMID29083409	17670	17670	Yes	1987	CERES	Score Significance	Score.2 (FDR) < 0.05	High Throughput	Negative Selection	Pool	Timecourse	21 Days	-	-	< 1	Avana	CRISPRn	Knockout	Cas9	U-251 MG	Glioma Cell Line	cell proliferation	2	CERES score	FDR	-	-	-	9606	H. sapiens	To identify gene hits at an FDR < 0.05, ORCS estimated FDRs for the CERES Avana dataset using customized gold-standard positive and negative sets of genes. The custom positive set included genes essential in at least 90% of cell lines in both the CERES Avana dataset (PMID:29083409) and the 10 lines included in Bertomeu et al. (PMID:29038160). The custom negative set included genes essential in ze…	BioGRID ORCS	Cell-essential genes
204	29083409	pubmed	Meyers RM (2017)	24-PMID29083409	17670	17670	Yes	1659	CERES	Score Significance	Score.2 (FDR) < 0.05	High Throughput	Negative Selection	Pool	Timecourse	21 Days	-	-	< 1	Avana	CRISPRn	Knockout	Cas9	TUHR-4TKB	Renal Cell Carcinoma Cell Line	cell proliferation	2	CERES score	FDR	-	-	-	9606	H. sapiens	To identify gene hits at an FDR < 0.05, ORCS estimated FDRs for the CERES Avana dataset using customized gold-standard positive and negative sets of genes. The custom positive set included genes essential in at least 90% of cell lines in both the CERES Avana dataset (PMID:29083409) and the 10 lines included in Bertomeu et al. (PMID:29038160). The custom negative set included genes essential in ze…	BioGRID ORCS	Cell-essential genes
205	29083409	pubmed	Meyers RM (2017)	25-PMID29083409	17670	17670	Yes	1244	CERES	Score Significance	Score.2 (FDR) < 0.05	High Throughput	Negative Selection	Pool	Timecourse	21 Days	-	-	< 1	Avana	CRISPRn	Knockout	Cas9	TUHR-10TKB	Renal Cell Carcinoma Cell Line	cell proliferation	2	CERES score	FDR	-	-	-	9606	H. sapiens	To identify gene hits at an FDR < 0.05, ORCS estimated FDRs for the CERES Avana dataset using customized gold-standard positive and negative sets of genes. The custom positive set included genes essential in at least 90% of cell lines in both the CERES Avana dataset (PMID:29083409) and the 10 lines included in Bertomeu et al. (PMID:29038160). The custom negative set included genes essential in ze…	BioGRID ORCS	Cell-essential genes
206	29083409	pubmed	Meyers RM (2017)	26-PMID29083409	17670	17670	Yes	1924	CERES	Score Significance	Score.2 (FDR) < 0.05	High Throughput	Negative Selection	Pool	Timecourse	21 Days	-	-	< 1	Avana	CRISPRn	Knockout	Cas9	THP-1	Monocytic Leukemia Cell Line	cell proliferation	2	CERES score	FDR	-	-	-	9606	H. sapiens	To identify gene hits at an FDR < 0.05, ORCS estimated FDRs for the CERES Avana dataset using customized gold-standard positive and negative sets of genes. The custom positive set included genes essential in at least 90% of cell lines in both the CERES Avana dataset (PMID:29083409) and the 10 lines included in Bertomeu et al. (PMID:29038160). The custom negative set included genes essential in ze…	BioGRID ORCS	Cell-essential genes
207	29083409	pubmed	Meyers RM (2017)	27-PMID29083409	17670	17670	Yes	1747	CERES	Score Significance	Score.2 (FDR) < 0.05	High Throughput	Negative Selection	Pool	Timecourse	21 Days	-	-	< 1	Avana	CRISPRn	Knockout	Cas9	8-MG-BA	Glioblastoma Cell Line	cell proliferation	2	CERES score	FDR	-	-	-	9606	H. sapiens	To identify gene hits at an FDR < 0.05, ORCS estimated FDRs for the CERES Avana dataset using customized gold-standard positive and negative sets of genes. The custom positive set included genes essential in at least 90% of cell lines in both the CERES Avana dataset (PMID:29083409) and the 10 lines included in Bertomeu et al. (PMID:29038160). The custom negative set included genes essential in ze…	BioGRID ORCS	Cell-essential genes
208	29083409	pubmed	Meyers RM (2017)	28-PMID29083409	17670	17670	Yes	1950	CERES	Score Significance	Score.2 (FDR) < 0.05	High Throughput	Negative Selection	Pool	Timecourse	21 Days	-	-	< 1	Avana	CRISPRn	Knockout	Cas9	42-MG-BA	Glioblastoma Cell Line	cell proliferation	2	CERES score	FDR	-	-	-	9606	H. sapiens	To identify gene hits at an FDR < 0.05, ORCS estimated FDRs for the CERES Avana dataset using customized gold-standard positive and negative sets of genes. The custom positive set included genes essential in at least 90% of cell lines in both the CERES Avana dataset (PMID:29083409) and the 10 lines included in Bertomeu et al. (PMID:29038160). The custom negative set included genes essential in ze…	BioGRID ORCS	Cell-essential genes
209	29083409	pubmed	Meyers RM (2017)	29-PMID29083409	17670	17670	Yes	1895	CERES	Score Significance	Score.2 (FDR) < 0.05	High Throughput	Negative Selection	Pool	Timecourse	21 Days	-	-	< 1	Avana	CRISPRn	Knockout	Cas9	59M	Ovarian Cancer Cell Line	cell proliferation	2	CERES score	FDR	-	-	-	9606	H. sapiens	To identify gene hits at an FDR < 0.05, ORCS estimated FDRs for the CERES Avana dataset using customized gold-standard positive and negative sets of genes. The custom positive set included genes essential in at least 90% of cell lines in both the CERES Avana dataset (PMID:29083409) and the 10 lines included in Bertomeu et al. (PMID:29038160). The custom negative set included genes essential in ze…	BioGRID ORCS	Cell-essential genes
210	29083409	pubmed	Meyers RM (2017)	30-PMID29083409	17670	17670	Yes	1964	CERES	Score Significance	Score.2 (FDR) < 0.05	High Throughput	Negative Selection	Pool	Timecourse	21 Days	-	-	< 1	Avana	CRISPRn	Knockout	Cas9	639V	Cancer Cell Line	cell proliferation	2	CERES score	FDR	-	-	-	9606	H. sapiens	To identify gene hits at an FDR < 0.05, ORCS estimated FDRs for the CERES Avana dataset using customized gold-standard positive and negative sets of genes. The custom positive set included genes essential in at least 90% of cell lines in both the CERES Avana dataset (PMID:29083409) and the 10 lines included in Bertomeu et al. (PMID:29038160). The custom negative set included genes essential in ze…	BioGRID ORCS	Cell-essential genes
211	29083409	pubmed	Meyers RM (2017)	31-PMID29083409	17670	17670	Yes	1965	CERES	Score Significance	Score.2 (FDR) < 0.05	High Throughput	Negative Selection	Pool	Timecourse	21 Days	-	-	< 1	Avana	CRISPRn	Knockout	Cas9	647V	Cancer Cell Line	cell proliferation	2	CERES score	FDR	-	-	-	9606	H. sapiens	To identify gene hits at an FDR < 0.05, ORCS estimated FDRs for the CERES Avana dataset using customized gold-standard positive and negative sets of genes. The custom positive set included genes essential in at least 90% of cell lines in both the CERES Avana dataset (PMID:29083409) and the 10 lines included in Bertomeu et al. (PMID:29038160). The custom negative set included genes essential in ze…	BioGRID ORCS	Cell-essential genes
212	29083409	pubmed	Meyers RM (2017)	32-PMID29083409	17670	17670	Yes	1947	CERES	Score Significance	Score.2 (FDR) < 0.05	High Throughput	Negative Selection	Pool	Timecourse	21 Days	-	-	< 1	Avana	CRISPRn	Knockout	Cas9	769P	Cancer Cell Line	cell proliferation	2	CERES score	FDR	-	-	-	9606	H. sapiens	To identify gene hits at an FDR < 0.05, ORCS estimated FDRs for the CERES Avana dataset using customized gold-standard positive and negative sets of genes. The custom positive set included genes essential in at least 90% of cell lines in both the CERES Avana dataset (PMID:29083409) and the 10 lines included in Bertomeu et al. (PMID:29038160). The custom negative set included genes essential in ze…	BioGRID ORCS	Cell-essential genes
213	29083409	pubmed	Meyers RM (2017)	33-PMID29083409	17670	17670	Yes	2098	CERES	Score Significance	Score.2 (FDR) < 0.05	High Throughput	Negative Selection	Pool	Timecourse	21 Days	-	-	< 1	Avana	CRISPRn	Knockout	Cas9	RCC 786-O	Renal Cell Carcinoma Cell Line	cell proliferation	2	CERES score	FDR	-	-	-	9606	H. sapiens	To identify gene hits at an FDR < 0.05, ORCS estimated FDRs for the CERES Avana dataset using customized gold-standard positive and negative sets of genes. The custom positive set included genes essential in at least 90% of cell lines in both the CERES Avana dataset (PMID:29083409) and the 10 lines included in Bertomeu et al. (PMID:29038160). The custom negative set included genes essential in ze…	BioGRID ORCS	Cell-essential genes
214	29083409	pubmed	Meyers RM (2017)	34-PMID29083409	17670	17670	Yes	2270	CERES	Score Significance	Score.2 (FDR) < 0.05	High Throughput	Negative Selection	Pool	Timecourse	21 Days	-	-	< 1	Avana	CRISPRn	Knockout	Cas9	ABC-1	Lung Cancer Cell Line	cell proliferation	2	CERES score	FDR	-	-	-	9606	H. sapiens	To identify gene hits at an FDR < 0.05, ORCS estimated FDRs for the CERES Avana dataset using customized gold-standard positive and negative sets of genes. The custom positive set included genes essential in at least 90% of cell lines in both the CERES Avana dataset (PMID:29083409) and the 10 lines included in Bertomeu et al. (PMID:29038160). The custom negative set included genes essential in ze…	BioGRID ORCS	Cell-essential genes
215	29083409	pubmed	Meyers RM (2017)	35-PMID29083409	17670	17670	Yes	1879	CERES	Score Significance	Score.2 (FDR) < 0.05	High Throughput	Negative Selection	Pool	Timecourse	21 Days	-	-	< 1	Avana	CRISPRn	Knockout	Cas9	AsPC1	Pancreatic Adenocarcinoma Cell Line	cell proliferation	2	CERES score	FDR	-	-	-	9606	H. sapiens	To identify gene hits at an FDR < 0.05, ORCS estimated FDRs for the CERES Avana dataset using customized gold-standard positive and negative sets of genes. The custom positive set included genes essential in at least 90% of cell lines in both the CERES Avana dataset (PMID:29083409) and the 10 lines included in Bertomeu et al. (PMID:29038160). The custom negative set included genes essential in ze…	BioGRID ORCS	Cell-essential genes
216	29083409	pubmed	Meyers RM (2017)	36-PMID29083409	17670	17670	Yes	2066	CERES	Score Significance	Score.2 (FDR) < 0.05	High Throughput	Negative Selection	Pool	Timecourse	21 Days	-	-	< 1	Avana	CRISPRn	Knockout	Cas9	BC-3C	Urinary Bladder Cancer Cell Line	cell proliferation	2	CERES score	FDR	-	-	-	9606	H. sapiens	To identify gene hits at an FDR < 0.05, ORCS estimated FDRs for the CERES Avana dataset using customized gold-standard positive and negative sets of genes. The custom positive set included genes essential in at least 90% of cell lines in both the CERES Avana dataset (PMID:29083409) and the 10 lines included in Bertomeu et al. (PMID:29038160). The custom negative set included genes essential in ze…	BioGRID ORCS	Cell-essential genes
217	29083409	pubmed	Meyers RM (2017)	37-PMID29083409	17670	17670	Yes	2202	CERES	Score Significance	Score.2 (FDR) < 0.05	High Throughput	Negative Selection	Pool	Timecourse	21 Days	-	-	< 1	Avana	CRISPRn	Knockout	Cas9	BFTC905	Cancer Cell Line	cell proliferation	2	CERES score	FDR	-	-	-	9606	H. sapiens	To identify gene hits at an FDR < 0.05, ORCS estimated FDRs for the CERES Avana dataset using customized gold-standard positive and negative sets of genes. The custom positive set included genes essential in at least 90% of cell lines in both the CERES Avana dataset (PMID:29083409) and the 10 lines included in Bertomeu et al. (PMID:29038160). The custom negative set included genes essential in ze…	BioGRID ORCS	Cell-essential genes
218	29083409	pubmed	Meyers RM (2017)	38-PMID29083409	17670	17670	Yes	1962	CERES	Score Significance	Score.2 (FDR) < 0.05	High Throughput	Negative Selection	Pool	Timecourse	21 Days	-	-	< 1	Avana	CRISPRn	Knockout	Cas9	BFTC-909	Cancer Cell Line	cell proliferation	2	CERES score	FDR	-	-	-	9606	H. sapiens	To identify gene hits at an FDR < 0.05, ORCS estimated FDRs for the CERES Avana dataset using customized gold-standard positive and negative sets of genes. The custom positive set included genes essential in at least 90% of cell lines in both the CERES Avana dataset (PMID:29083409) and the 10 lines included in Bertomeu et al. (PMID:29038160). The custom negative set included genes essential in ze…	BioGRID ORCS	Cell-essential genes
219	29083409	pubmed	Meyers RM (2017)	39-PMID29083409	17670	17670	Yes	1917	CERES	Score Significance	Score.2 (FDR) < 0.05	High Throughput	Negative Selection	Pool	Timecourse	21 Days	-	-	< 1	Avana	CRISPRn	Knockout	Cas9	BICR 22	Cancer Cell Line	cell proliferation	2	CERES score	FDR	-	-	-	9606	H. sapiens	To identify gene hits at an FDR < 0.05, ORCS estimated FDRs for the CERES Avana dataset using customized gold-standard positive and negative sets of genes. The custom positive set included genes essential in at least 90% of cell lines in both the CERES Avana dataset (PMID:29083409) and the 10 lines included in Bertomeu et al. (PMID:29038160). The custom negative set included genes essential in ze…	BioGRID ORCS	Cell-essential genes
220	29083409	pubmed	Meyers RM (2017)	40-PMID29083409	17670	17670	Yes	1985	CERES	Score Significance	Score.2 (FDR) < 0.05	High Throughput	Negative Selection	Pool	Timecourse	21 Days	-	-	< 1	Avana	CRISPRn	Knockout	Cas9	BT-549	Mammary Gland Tumor Cell Line	cell proliferation	2	CERES score	FDR	-	-	-	9606	H. sapiens	To identify gene hits at an FDR < 0.05, ORCS estimated FDRs for the CERES Avana dataset using customized gold-standard positive and negative sets of genes. The custom positive set included genes essential in at least 90% of cell lines in both the CERES Avana dataset (PMID:29083409) and the 10 lines included in Bertomeu et al. (PMID:29038160). The custom negative set included genes essential in ze…	BioGRID ORCS	Cell-essential genes
221	29083409	pubmed	Meyers RM (2017)	41-PMID29083409	17670	17670	Yes	2061	CERES	Score Significance	Score.2 (FDR) < 0.05	High Throughput	Negative Selection	Pool	Timecourse	21 Days	-	-	< 1	Avana	CRISPRn	Knockout	Cas9	CFPAC-1	Pancreatic Ductal Adenocarcinoma Cell Line	cell proliferation	2	CERES score	FDR	-	-	-	9606	H. sapiens	To identify gene hits at an FDR < 0.05, ORCS estimated FDRs for the CERES Avana dataset using customized gold-standard positive and negative sets of genes. The custom positive set included genes essential in at least 90% of cell lines in both the CERES Avana dataset (PMID:29083409) and the 10 lines included in Bertomeu et al. (PMID:29038160). The custom negative set included genes essential in ze…	BioGRID ORCS	Cell-essential genes
222	29083409	pubmed	Meyers RM (2017)	42-PMID29083409	17670	17670	Yes	1979	CERES	Score Significance	Score.2 (FDR) < 0.05	High Throughput	Negative Selection	Pool	Timecourse	21 Days	-	-	< 1	Avana	CRISPRn	Knockout	Cas9	ZR751	Breast Cancer Cell Line	cell proliferation	2	CERES score	FDR	-	-	-	9606	H. sapiens	To identify gene hits at an FDR < 0.05, ORCS estimated FDRs for the CERES Avana dataset using customized gold-standard positive and negative sets of genes. The custom positive set included genes essential in at least 90% of cell lines in both the CERES Avana dataset (PMID:29083409) and the 10 lines included in Bertomeu et al. (PMID:29038160). The custom negative set included genes essential in ze…	BioGRID ORCS	Cell-essential genes
223	29083409	pubmed	Meyers RM (2017)	43-PMID29083409	17670	17670	Yes	1877	CERES	Score Significance	Score.2 (FDR) < 0.05	High Throughput	Negative Selection	Pool	Timecourse	21 Days	-	-	< 1	Avana	CRISPRn	Knockout	Cas9	WM-983/B	Melanoma Cell Line	cell proliferation	2	CERES score	FDR	-	-	-	9606	H. sapiens	To identify gene hits at an FDR < 0.05, ORCS estimated FDRs for the CERES Avana dataset using customized gold-standard positive and negative sets of genes. The custom positive set included genes essential in at least 90% of cell lines in both the CERES Avana dataset (PMID:29083409) and the 10 lines included in Bertomeu et al. (PMID:29038160). The custom negative set included genes essential in ze…	BioGRID ORCS	Cell-essential genes
224	29083409	pubmed	Meyers RM (2017)	44-PMID29083409	17670	17670	Yes	2088	CERES	Score Significance	Score.2 (FDR) < 0.05	High Throughput	Negative Selection	Pool	Timecourse	21 Days	-	-	< 1	Avana	CRISPRn	Knockout	Cas9	VM-CUB1	Bladder Carcinoma	cell proliferation	2	CERES score	FDR	-	-	-	9606	H. sapiens	To identify gene hits at an FDR < 0.05, ORCS estimated FDRs for the CERES Avana dataset using customized gold-standard positive and negative sets of genes. The custom positive set included genes essential in at least 90% of cell lines in both the CERES Avana dataset (PMID:29083409) and the 10 lines included in Bertomeu et al. (PMID:29038160). The custom negative set included genes essential in ze…	BioGRID ORCS	Cell-essential genes
225	29083409	pubmed	Meyers RM (2017)	45-PMID29083409	17670	17670	Yes	2044	CERES	Score Significance	Score.2 (FDR) < 0.05	High Throughput	Negative Selection	Pool	Timecourse	21 Days	-	-	< 1	Avana	CRISPRn	Knockout	Cas9	UM-UC-3	Bladder Transitional Cell Carcinoma Cell Line	cell proliferation	2	CERES score	FDR	-	-	-	9606	H. sapiens	To identify gene hits at an FDR < 0.05, ORCS estimated FDRs for the CERES Avana dataset using customized gold-standard positive and negative sets of genes. The custom positive set included genes essential in at least 90% of cell lines in both the CERES Avana dataset (PMID:29083409) and the 10 lines included in Bertomeu et al. (PMID:29038160). The custom negative set included genes essential in ze…	BioGRID ORCS	Cell-essential genes
226	29083409	pubmed	Meyers RM (2017)	46-PMID29083409	17670	17670	Yes	1977	CERES	Score Significance	Score.2 (FDR) < 0.05	High Throughput	Negative Selection	Pool	Timecourse	21 Days	-	-	< 1	Avana	CRISPRn	Knockout	Cas9	D-283MED	Medulloblastoma Cell Line	cell proliferation	2	CERES score	FDR	-	-	-	9606	H. sapiens	To identify gene hits at an FDR < 0.05, ORCS estimated FDRs for the CERES Avana dataset using customized gold-standard positive and negative sets of genes. The custom positive set included genes essential in at least 90% of cell lines in both the CERES Avana dataset (PMID:29083409) and the 10 lines included in Bertomeu et al. (PMID:29038160). The custom negative set included genes essential in ze…	BioGRID ORCS	Cell-essential genes
227	29083409	pubmed	Meyers RM (2017)	47-PMID29083409	17670	17670	Yes	2069	CERES	Score Significance	Score.2 (FDR) < 0.05	High Throughput	Negative Selection	Pool	Timecourse	21 Days	-	-	< 1	Avana	CRISPRn	Knockout	Cas9	EFO-27	Ovary Adenocarcinoma Cell Line	cell proliferation	2	CERES score	FDR	-	-	-	9606	H. sapiens	To identify gene hits at an FDR < 0.05, ORCS estimated FDRs for the CERES Avana dataset using customized gold-standard positive and negative sets of genes. The custom positive set included genes essential in at least 90% of cell lines in both the CERES Avana dataset (PMID:29083409) and the 10 lines included in Bertomeu et al. (PMID:29038160). The custom negative set included genes essential in ze…	BioGRID ORCS	Cell-essential genes
228	29083409	pubmed	Meyers RM (2017)	48-PMID29083409	17670	17670	Yes	2175	CERES	Score Significance	Score.2 (FDR) < 0.05	High Throughput	Negative Selection	Pool	Timecourse	21 Days	-	-	< 1	Avana	CRISPRn	Knockout	Cas9	ES-2	Ovarian Cancer Cell Line	cell proliferation	2	CERES score	FDR	-	-	-	9606	H. sapiens	To identify gene hits at an FDR < 0.05, ORCS estimated FDRs for the CERES Avana dataset using customized gold-standard positive and negative sets of genes. The custom positive set included genes essential in at least 90% of cell lines in both the CERES Avana dataset (PMID:29083409) and the 10 lines included in Bertomeu et al. (PMID:29038160). The custom negative set included genes essential in ze…	BioGRID ORCS	Cell-essential genes
229	29083409	pubmed	Meyers RM (2017)	49-PMID29083409	17670	17670	Yes	2114	CERES	Score Significance	Score.2 (FDR) < 0.05	High Throughput	Negative Selection	Pool	Timecourse	21 Days	-	-	< 1	Avana	CRISPRn	Knockout	Cas9	F5 meningioma	Meningioma Cell Line	cell proliferation	2	CERES score	FDR	-	-	-	9606	H. sapiens	To identify gene hits at an FDR < 0.05, ORCS estimated FDRs for the CERES Avana dataset using customized gold-standard positive and negative sets of genes. The custom positive set included genes essential in at least 90% of cell lines in both the CERES Avana dataset (PMID:29083409) and the 10 lines included in Bertomeu et al. (PMID:29038160). The custom negative set included genes essential in ze…	BioGRID ORCS	Cell-essential genes
230	29083409	pubmed	Meyers RM (2017)	50-PMID29083409	17670	17670	Yes	1813	CERES	Score Significance	Score.2 (FDR) < 0.05	High Throughput	Negative Selection	Pool	Timecourse	21 Days	-	-	< 1	Avana	CRISPRn	Knockout	Cas9	FU-97	Gastric Cancer Cell Line	cell proliferation	2	CERES score	FDR	-	-	-	9606	H. sapiens	To identify gene hits at an FDR < 0.05, ORCS estimated FDRs for the CERES Avana dataset using customized gold-standard positive and negative sets of genes. The custom positive set included genes essential in at least 90% of cell lines in both the CERES Avana dataset (PMID:29083409) and the 10 lines included in Bertomeu et al. (PMID:29038160). The custom negative set included genes essential in ze…	BioGRID ORCS	Cell-essential genes
232	29083409	pubmed	Meyers RM (2017)	52-PMID29083409	17670	17670	Yes	1752	CERES	Score Significance	Score.2 (FDR) < 0.05	High Throughput	Negative Selection	Pool	Timecourse	21 Days	-	-	< 1	Avana	CRISPRn	Knockout	Cas9	H4 neuroglioma	Glioma Cell Line	cell proliferation	2	CERES score	FDR	-	-	-	9606	H. sapiens	To identify gene hits at an FDR < 0.05, ORCS estimated FDRs for the CERES Avana dataset using customized gold-standard positive and negative sets of genes. The custom positive set included genes essential in at least 90% of cell lines in both the CERES Avana dataset (PMID:29083409) and the 10 lines included in Bertomeu et al. (PMID:29038160). The custom negative set included genes essential in ze…	BioGRID ORCS	Cell-essential genes
233	29083409	pubmed	Meyers RM (2017)	53-PMID29083409	17670	17670	Yes	1840	CERES	Score Significance	Score.2 (FDR) < 0.05	High Throughput	Negative Selection	Pool	Timecourse	21 Days	-	-	< 1	Avana	CRISPRn	Knockout	Cas9	HCC-1395	Mammary Gland Tumor Cell Line	cell proliferation	2	CERES score	FDR	-	-	-	9606	H. sapiens	To identify gene hits at an FDR < 0.05, ORCS estimated FDRs for the CERES Avana dataset using customized gold-standard positive and negative sets of genes. The custom positive set included genes essential in at least 90% of cell lines in both the CERES Avana dataset (PMID:29083409) and the 10 lines included in Bertomeu et al. (PMID:29038160). The custom negative set included genes essential in ze…	BioGRID ORCS	Cell-essential genes
234	29083409	pubmed	Meyers RM (2017)	54-PMID29083409	17670	17670	Yes	1922	CERES	Score Significance	Score.2 (FDR) < 0.05	High Throughput	Negative Selection	Pool	Timecourse	21 Days	-	-	< 1	Avana	CRISPRn	Knockout	Cas9	HCC-1937	Mammary Gland Tumor Cell Line	cell proliferation	2	CERES score	FDR	-	-	-	9606	H. sapiens	To identify gene hits at an FDR < 0.05, ORCS estimated FDRs for the CERES Avana dataset using customized gold-standard positive and negative sets of genes. The custom positive set included genes essential in at least 90% of cell lines in both the CERES Avana dataset (PMID:29083409) and the 10 lines included in Bertomeu et al. (PMID:29038160). The custom negative set included genes essential in ze…	BioGRID ORCS	Cell-essential genes
235	29083409	pubmed	Meyers RM (2017)	55-PMID29083409	17670	17670	Yes	1802	CERES	Score Significance	Score.2 (FDR) < 0.05	High Throughput	Negative Selection	Pool	Timecourse	21 Days	-	-	< 1	Avana	CRISPRn	Knockout	Cas9	HCC-1954	Breast Cancer Cell Line	cell proliferation	2	CERES score	FDR	-	-	-	9606	H. sapiens	To identify gene hits at an FDR < 0.05, ORCS estimated FDRs for the CERES Avana dataset using customized gold-standard positive and negative sets of genes. The custom positive set included genes essential in at least 90% of cell lines in both the CERES Avana dataset (PMID:29083409) and the 10 lines included in Bertomeu et al. (PMID:29038160). The custom negative set included genes essential in ze…	BioGRID ORCS	Cell-essential genes
236	29083409	pubmed	Meyers RM (2017)	56-PMID29083409	17670	17670	Yes	2155	CERES	Score Significance	Score.2 (FDR) < 0.05	High Throughput	Negative Selection	Pool	Timecourse	21 Days	-	-	< 1	Avana	CRISPRn	Knockout	Cas9	HCC-827	Non-Small Cell Lung Adenocarcinoma Cell Line	cell proliferation	2	CERES score	FDR	-	-	-	9606	H. sapiens	To identify gene hits at an FDR < 0.05, ORCS estimated FDRs for the CERES Avana dataset using customized gold-standard positive and negative sets of genes. The custom positive set included genes essential in at least 90% of cell lines in both the CERES Avana dataset (PMID:29083409) and the 10 lines included in Bertomeu et al. (PMID:29038160). The custom negative set included genes essential in ze…	BioGRID ORCS	Cell-essential genes
237	29083409	pubmed	Meyers RM (2017)	57-PMID29083409	17670	17670	Yes	1754	CERES	Score Significance	Score.2 (FDR) < 0.05	High Throughput	Negative Selection	Pool	Timecourse	21 Days	-	-	< 1	Avana	CRISPRn	Knockout	Cas9	HCC-95	Lung Squamous Cell Carcinoma Cell Line	cell proliferation	2	CERES score	FDR	-	-	-	9606	H. sapiens	To identify gene hits at an FDR < 0.05, ORCS estimated FDRs for the CERES Avana dataset using customized gold-standard positive and negative sets of genes. The custom positive set included genes essential in at least 90% of cell lines in both the CERES Avana dataset (PMID:29083409) and the 10 lines included in Bertomeu et al. (PMID:29038160). The custom negative set included genes essential in ze…	BioGRID ORCS	Cell-essential genes
238	29083409	pubmed	Meyers RM (2017)	58-PMID29083409	17670	17670	Yes	1591	CERES	Score Significance	Score.2 (FDR) < 0.05	High Throughput	Negative Selection	Pool	Timecourse	21 Days	-	-	< 1	Avana	CRISPRn	Knockout	Cas9	HEC-1-A	Uterine Adenocarcinoma Cell Line	cell proliferation	2	CERES score	FDR	-	-	-	9606	H. sapiens	To identify gene hits at an FDR < 0.05, ORCS estimated FDRs for the CERES Avana dataset using customized gold-standard positive and negative sets of genes. The custom positive set included genes essential in at least 90% of cell lines in both the CERES Avana dataset (PMID:29083409) and the 10 lines included in Bertomeu et al. (PMID:29038160). The custom negative set included genes essential in ze…	BioGRID ORCS	Cell-essential genes
239	29083409	pubmed	Meyers RM (2017)	59-PMID29083409	17670	17670	Yes	1664	CERES	Score Significance	Score.2 (FDR) < 0.05	High Throughput	Negative Selection	Pool	Timecourse	21 Days	-	-	< 1	Avana	CRISPRn	Knockout	Cas9	HEC-1-B	Uterine Adenocarcinoma Cell Line	cell proliferation	2	CERES score	FDR	-	-	-	9606	H. sapiens	To identify gene hits at an FDR < 0.05, ORCS estimated FDRs for the CERES Avana dataset using customized gold-standard positive and negative sets of genes. The custom positive set included genes essential in at least 90% of cell lines in both the CERES Avana dataset (PMID:29083409) and the 10 lines included in Bertomeu et al. (PMID:29038160). The custom negative set included genes essential in ze…	BioGRID ORCS	Cell-essential genes
240	29083409	pubmed	Meyers RM (2017)	60-PMID29083409	17670	17670	Yes	1946	CERES	Score Significance	Score.2 (FDR) < 0.05	High Throughput	Negative Selection	Pool	Timecourse	21 Days	-	-	< 1	Avana	CRISPRn	Knockout	Cas9	HOP-62	Non-Small Cell Lung Adenocarcinoma Cell Line	cell proliferation	2	CERES score	FDR	-	-	-	9606	H. sapiens	To identify gene hits at an FDR < 0.05, ORCS estimated FDRs for the CERES Avana dataset using customized gold-standard positive and negative sets of genes. The custom positive set included genes essential in at least 90% of cell lines in both the CERES Avana dataset (PMID:29083409) and the 10 lines included in Bertomeu et al. (PMID:29038160). The custom negative set included genes essential in ze…	BioGRID ORCS	Cell-essential genes
241	29083409	pubmed	Meyers RM (2017)	61-PMID29083409	17670	17670	Yes	2131	CERES	Score Significance	Score.2 (FDR) < 0.05	High Throughput	Negative Selection	Pool	Timecourse	21 Days	-	-	< 1	Avana	CRISPRn	Knockout	Cas9	HS-766T	Pancreatic Cancer Cell Line	cell proliferation	2	CERES score	FDR	-	-	-	9606	H. sapiens	To identify gene hits at an FDR < 0.05, ORCS estimated FDRs for the CERES Avana dataset using customized gold-standard positive and negative sets of genes. The custom positive set included genes essential in at least 90% of cell lines in both the CERES Avana dataset (PMID:29083409) and the 10 lines included in Bertomeu et al. (PMID:29038160). The custom negative set included genes essential in ze…	BioGRID ORCS	Cell-essential genes
242	29083409	pubmed	Meyers RM (2017)	62-PMID29083409	17670	17670	Yes	2102	CERES	Score Significance	Score.2 (FDR) < 0.05	High Throughput	Negative Selection	Pool	Timecourse	21 Days	-	-	< 1	Avana	CRISPRn	Knockout	Cas9	HT-115	Colonic Cancer Cell Line	cell proliferation	2	CERES score	FDR	-	-	-	9606	H. sapiens	To identify gene hits at an FDR < 0.05, ORCS estimated FDRs for the CERES Avana dataset using customized gold-standard positive and negative sets of genes. The custom positive set included genes essential in at least 90% of cell lines in both the CERES Avana dataset (PMID:29083409) and the 10 lines included in Bertomeu et al. (PMID:29038160). The custom negative set included genes essential in ze…	BioGRID ORCS	Cell-essential genes
243	29083409	pubmed	Meyers RM (2017)	63-PMID29083409	17670	17670	Yes	1858	CERES	Score Significance	Score.2 (FDR) < 0.05	High Throughput	Negative Selection	Pool	Timecourse	21 Days	-	-	< 1	Avana	CRISPRn	Knockout	Cas9	HT-1197	Urinary Bladder Cancer Cell Line	cell proliferation	2	CERES score	FDR	-	-	-	9606	H. sapiens	To identify gene hits at an FDR < 0.05, ORCS estimated FDRs for the CERES Avana dataset using customized gold-standard positive and negative sets of genes. The custom positive set included genes essential in at least 90% of cell lines in both the CERES Avana dataset (PMID:29083409) and the 10 lines included in Bertomeu et al. (PMID:29038160). The custom negative set included genes essential in ze…	BioGRID ORCS	Cell-essential genes
244	29083409	pubmed	Meyers RM (2017)	64-PMID29083409	17670	17670	Yes	1529	CERES	Score Significance	Score.2 (FDR) < 0.05	High Throughput	Negative Selection	Pool	Timecourse	21 Days	-	-	< 1	Avana	CRISPRn	Knockout	Cas9	HT-1376	Urinary Bladder Cancer Cell Line	cell proliferation	2	CERES score	FDR	-	-	-	9606	H. sapiens	To identify gene hits at an FDR < 0.05, ORCS estimated FDRs for the CERES Avana dataset using customized gold-standard positive and negative sets of genes. The custom positive set included genes essential in at least 90% of cell lines in both the CERES Avana dataset (PMID:29083409) and the 10 lines included in Bertomeu et al. (PMID:29038160). The custom negative set included genes essential in ze…	BioGRID ORCS	Cell-essential genes
245	29083409	pubmed	Meyers RM (2017)	65-PMID29083409	17670	17670	Yes	2151	CERES	Score Significance	Score.2 (FDR) < 0.05	High Throughput	Negative Selection	Pool	Timecourse	21 Days	-	-	< 1	Avana	CRISPRn	Knockout	Cas9	ICP-298	Melanoma Cell Line	cell proliferation	2	CERES score	FDR	-	-	-	9606	H. sapiens	To identify gene hits at an FDR < 0.05, ORCS estimated FDRs for the CERES Avana dataset using customized gold-standard positive and negative sets of genes. The custom positive set included genes essential in at least 90% of cell lines in both the CERES Avana dataset (PMID:29083409) and the 10 lines included in Bertomeu et al. (PMID:29038160). The custom negative set included genes essential in ze…	BioGRID ORCS	Cell-essential genes
246	29083409	pubmed	Meyers RM (2017)	66-PMID29083409	17670	17670	Yes	2037	CERES	Score Significance	Score.2 (FDR) < 0.05	High Throughput	Negative Selection	Pool	Timecourse	21 Days	-	-	< 1	Avana	CRISPRn	Knockout	Cas9	KM-12	Colonic Cancer Cell Line	cell proliferation	2	CERES score	FDR	-	-	-	9606	H. sapiens	To identify gene hits at an FDR < 0.05, ORCS estimated FDRs for the CERES Avana dataset using customized gold-standard positive and negative sets of genes. The custom positive set included genes essential in at least 90% of cell lines in both the CERES Avana dataset (PMID:29083409) and the 10 lines included in Bertomeu et al. (PMID:29038160). The custom negative set included genes essential in ze…	BioGRID ORCS	Cell-essential genes
247	29083409	pubmed	Meyers RM (2017)	67-PMID29083409	17670	17670	Yes	1681	CERES	Score Significance	Score.2 (FDR) < 0.05	High Throughput	Negative Selection	Pool	Timecourse	21 Days	-	-	< 1	Avana	CRISPRn	Knockout	Cas9	IGR-39	Melanoma Cell Line	cell proliferation	2	CERES score	FDR	-	-	-	9606	H. sapiens	To identify gene hits at an FDR < 0.05, ORCS estimated FDRs for the CERES Avana dataset using customized gold-standard positive and negative sets of genes. The custom positive set included genes essential in at least 90% of cell lines in both the CERES Avana dataset (PMID:29083409) and the 10 lines included in Bertomeu et al. (PMID:29038160). The custom negative set included genes essential in ze…	BioGRID ORCS	Cell-essential genes
248	29083409	pubmed	Meyers RM (2017)	68-PMID29083409	17670	17670	Yes	2093	CERES	Score Significance	Score.2 (FDR) < 0.05	High Throughput	Negative Selection	Pool	Timecourse	21 Days	-	-	< 1	Avana	CRISPRn	Knockout	Cas9	HCC-56	Colonic Adenocarcinoma Cell Line	cell proliferation	2	CERES score	FDR	-	-	-	9606	H. sapiens	To identify gene hits at an FDR < 0.05, ORCS estimated FDRs for the CERES Avana dataset using customized gold-standard positive and negative sets of genes. The custom positive set included genes essential in at least 90% of cell lines in both the CERES Avana dataset (PMID:29083409) and the 10 lines included in Bertomeu et al. (PMID:29038160). The custom negative set included genes essential in ze…	BioGRID ORCS	Cell-essential genes
249	29083409	pubmed	Meyers RM (2017)	69-PMID29083409	17670	17670	Yes	1549	CERES	Score Significance	Score.2 (FDR) < 0.05	High Throughput	Negative Selection	Pool	Timecourse	21 Days	-	-	< 1	Avana	CRISPRn	Knockout	Cas9	HCC202	Breast Cancer Cell Line	cell proliferation	2	CERES score	FDR	-	-	-	9606	H. sapiens	To identify gene hits at an FDR < 0.05, ORCS estimated FDRs for the CERES Avana dataset using customized gold-standard positive and negative sets of genes. The custom positive set included genes essential in at least 90% of cell lines in both the CERES Avana dataset (PMID:29083409) and the 10 lines included in Bertomeu et al. (PMID:29038160). The custom negative set included genes essential in ze…	BioGRID ORCS	Cell-essential genes
250	29083409	pubmed	Meyers RM (2017)	70-PMID29083409	17670	17670	Yes	1742	CERES	Score Significance	Score.2 (FDR) < 0.05	High Throughput	Negative Selection	Pool	Timecourse	21 Days	-	-	< 1	Avana	CRISPRn	Knockout	Cas9	HCC1143	Breast Cancer Cell Line	cell proliferation	2	CERES score	FDR	-	-	-	9606	H. sapiens	To identify gene hits at an FDR < 0.05, ORCS estimated FDRs for the CERES Avana dataset using customized gold-standard positive and negative sets of genes. The custom positive set included genes essential in at least 90% of cell lines in both the CERES Avana dataset (PMID:29083409) and the 10 lines included in Bertomeu et al. (PMID:29038160). The custom negative set included genes essential in ze…	BioGRID ORCS	Cell-essential genes
251	29083409	pubmed	Meyers RM (2017)	71-PMID29083409	17670	17670	Yes	1755	CERES	Score Significance	Score.2 (FDR) < 0.05	High Throughput	Negative Selection	Pool	Timecourse	21 Days	-	-	< 1	Avana	CRISPRn	Knockout	Cas9	HCC1359	Lung Cancer Cell Line	cell proliferation	2	CERES score	FDR	-	-	-	9606	H. sapiens	To identify gene hits at an FDR < 0.05, ORCS estimated FDRs for the CERES Avana dataset using customized gold-standard positive and negative sets of genes. The custom positive set included genes essential in at least 90% of cell lines in both the CERES Avana dataset (PMID:29083409) and the 10 lines included in Bertomeu et al. (PMID:29038160). The custom negative set included genes essential in ze…	BioGRID ORCS	Cell-essential genes
252	29083409	pubmed	Meyers RM (2017)	72-PMID29083409	17670	17670	Yes	1566	CERES	Score Significance	Score.2 (FDR) < 0.05	High Throughput	Negative Selection	Pool	Timecourse	21 Days	-	-	< 1	Avana	CRISPRn	Knockout	Cas9	HCC1419	Cancer Cell Line	cell proliferation	2	CERES score	FDR	-	-	-	9606	H. sapiens	To identify gene hits at an FDR < 0.05, ORCS estimated FDRs for the CERES Avana dataset using customized gold-standard positive and negative sets of genes. The custom positive set included genes essential in at least 90% of cell lines in both the CERES Avana dataset (PMID:29083409) and the 10 lines included in Bertomeu et al. (PMID:29038160). The custom negative set included genes essential in ze…	BioGRID ORCS	Cell-essential genes
253	29083409	pubmed	Meyers RM (2017)	73-PMID29083409	17670	17670	Yes	2022	CERES	Score Significance	Score.2 (FDR) < 0.05	High Throughput	Negative Selection	Pool	Timecourse	21 Days	-	-	< 1	Avana	CRISPRn	Knockout	Cas9	HCC1428	Breast Cancer Cell Line	cell proliferation	2	CERES score	FDR	-	-	-	9606	H. sapiens	To identify gene hits at an FDR < 0.05, ORCS estimated FDRs for the CERES Avana dataset using customized gold-standard positive and negative sets of genes. The custom positive set included genes essential in at least 90% of cell lines in both the CERES Avana dataset (PMID:29083409) and the 10 lines included in Bertomeu et al. (PMID:29038160). The custom negative set included genes essential in ze…	BioGRID ORCS	Cell-essential genes
254	29083409	pubmed	Meyers RM (2017)	74-PMID29083409	17670	17670	Yes	1570	CERES	Score Significance	Score.2 (FDR) < 0.05	High Throughput	Negative Selection	Pool	Timecourse	21 Days	-	-	< 1	Avana	CRISPRn	Knockout	Cas9	HCC15	Lung Cancer Cell Line	cell proliferation	2	CERES score	FDR	-	-	-	9606	H. sapiens	To identify gene hits at an FDR < 0.05, ORCS estimated FDRs for the CERES Avana dataset using customized gold-standard positive and negative sets of genes. The custom positive set included genes essential in at least 90% of cell lines in both the CERES Avana dataset (PMID:29083409) and the 10 lines included in Bertomeu et al. (PMID:29038160). The custom negative set included genes essential in ze…	BioGRID ORCS	Cell-essential genes
255	29083409	pubmed	Meyers RM (2017)	75-PMID29083409	17670	17670	Yes	2041	CERES	Score Significance	Score.2 (FDR) < 0.05	High Throughput	Negative Selection	Pool	Timecourse	21 Days	-	-	< 1	Avana	CRISPRn	Knockout	Cas9	HCC1806	Cancer Cell Line	cell proliferation	2	CERES score	FDR	-	-	-	9606	H. sapiens	To identify gene hits at an FDR < 0.05, ORCS estimated FDRs for the CERES Avana dataset using customized gold-standard positive and negative sets of genes. The custom positive set included genes essential in at least 90% of cell lines in both the CERES Avana dataset (PMID:29083409) and the 10 lines included in Bertomeu et al. (PMID:29038160). The custom negative set included genes essential in ze…	BioGRID ORCS	Cell-essential genes
256	29083409	pubmed	Meyers RM (2017)	76-PMID29083409	17670	17670	Yes	1745	CERES	Score Significance	Score.2 (FDR) < 0.05	High Throughput	Negative Selection	Pool	Timecourse	21 Days	-	-	< 1	Avana	CRISPRn	Knockout	Cas9	HGC-27	Gastric Cancer Cell Line	cell proliferation	2	CERES score	FDR	-	-	-	9606	H. sapiens	To identify gene hits at an FDR < 0.05, ORCS estimated FDRs for the CERES Avana dataset using customized gold-standard positive and negative sets of genes. The custom positive set included genes essential in at least 90% of cell lines in both the CERES Avana dataset (PMID:29083409) and the 10 lines included in Bertomeu et al. (PMID:29038160). The custom negative set included genes essential in ze…	BioGRID ORCS	Cell-essential genes
257	29083409	pubmed	Meyers RM (2017)	77-PMID29083409	17670	17670	Yes	1661	CERES	Score Significance	Score.2 (FDR) < 0.05	High Throughput	Negative Selection	Pool	Timecourse	21 Days	-	-	< 1	Avana	CRISPRn	Knockout	Cas9	HLF	Hepatocellular Carcinoma	cell proliferation	2	CERES score	FDR	-	-	-	9606	H. sapiens	To identify gene hits at an FDR < 0.05, ORCS estimated FDRs for the CERES Avana dataset using customized gold-standard positive and negative sets of genes. The custom positive set included genes essential in at least 90% of cell lines in both the CERES Avana dataset (PMID:29083409) and the 10 lines included in Bertomeu et al. (PMID:29038160). The custom negative set included genes essential in ze…	BioGRID ORCS	Cell-essential genes
258	29083409	pubmed	Meyers RM (2017)	78-PMID29083409	17670	17670	Yes	2039	CERES	Score Significance	Score.2 (FDR) < 0.05	High Throughput	Negative Selection	Pool	Timecourse	21 Days	-	-	< 1	Avana	CRISPRn	Knockout	Cas9	HMC-1-8	Breast Cancer Cell Line	cell proliferation	2	CERES score	FDR	-	-	-	9606	H. sapiens	To identify gene hits at an FDR < 0.05, ORCS estimated FDRs for the CERES Avana dataset using customized gold-standard positive and negative sets of genes. The custom positive set included genes essential in at least 90% of cell lines in both the CERES Avana dataset (PMID:29083409) and the 10 lines included in Bertomeu et al. (PMID:29038160). The custom negative set included genes essential in ze…	BioGRID ORCS	Cell-essential genes
259	29083409	pubmed	Meyers RM (2017)	79-PMID29083409	17670	17670	Yes	1994	CERES	Score Significance	Score.2 (FDR) < 0.05	High Throughput	Negative Selection	Pool	Timecourse	21 Days	-	-	< 1	Avana	CRISPRn	Knockout	Cas9	HS-294T	Melanoma Cell Line	cell proliferation	2	CERES score	FDR	-	-	-	9606	H. sapiens	To identify gene hits at an FDR < 0.05, ORCS estimated FDRs for the CERES Avana dataset using customized gold-standard positive and negative sets of genes. The custom positive set included genes essential in at least 90% of cell lines in both the CERES Avana dataset (PMID:29083409) and the 10 lines included in Bertomeu et al. (PMID:29038160). The custom negative set included genes essential in ze…	BioGRID ORCS	Cell-essential genes
260	29083409	pubmed	Meyers RM (2017)	80-PMID29083409	17670	17670	Yes	2071	CERES	Score Significance	Score.2 (FDR) < 0.05	High Throughput	Negative Selection	Pool	Timecourse	21 Days	-	-	< 1	Avana	CRISPRn	Knockout	Cas9	Hs-578T	Mammary Gland Tumor Cell Line	cell proliferation	2	CERES score	FDR	-	-	-	9606	H. sapiens	To identify gene hits at an FDR < 0.05, ORCS estimated FDRs for the CERES Avana dataset using customized gold-standard positive and negative sets of genes. The custom positive set included genes essential in at least 90% of cell lines in both the CERES Avana dataset (PMID:29083409) and the 10 lines included in Bertomeu et al. (PMID:29038160). The custom negative set included genes essential in ze…	BioGRID ORCS	Cell-essential genes
261	29083409	pubmed	Meyers RM (2017)	81-PMID29083409	17670	17670	Yes	1859	CERES	Score Significance	Score.2 (FDR) < 0.05	High Throughput	Negative Selection	Pool	Timecourse	21 Days	-	-	< 1	Avana	CRISPRn	Knockout	Cas9	HS-683	Glioma Cell Line	cell proliferation	2	CERES score	FDR	-	-	-	9606	H. sapiens	To identify gene hits at an FDR < 0.05, ORCS estimated FDRs for the CERES Avana dataset using customized gold-standard positive and negative sets of genes. The custom positive set included genes essential in at least 90% of cell lines in both the CERES Avana dataset (PMID:29083409) and the 10 lines included in Bertomeu et al. (PMID:29038160). The custom negative set included genes essential in ze…	BioGRID ORCS	Cell-essential genes
262	29083409	pubmed	Meyers RM (2017)	82-PMID29083409	17670	17670	Yes	1461	CERES	Score Significance	Score.2 (FDR) < 0.05	High Throughput	Negative Selection	Pool	Timecourse	21 Days	-	-	< 1	Avana	CRISPRn	Knockout	Cas9	Hs 695T	Melanoma Cell Line	cell proliferation	2	CERES score	FDR	-	-	-	9606	H. sapiens	To identify gene hits at an FDR < 0.05, ORCS estimated FDRs for the CERES Avana dataset using customized gold-standard positive and negative sets of genes. The custom positive set included genes essential in at least 90% of cell lines in both the CERES Avana dataset (PMID:29083409) and the 10 lines included in Bertomeu et al. (PMID:29038160). The custom negative set included genes essential in ze…	BioGRID ORCS	Cell-essential genes
263	29083409	pubmed	Meyers RM (2017)	83-PMID29083409	17670	17670	Yes	1993	CERES	Score Significance	Score.2 (FDR) < 0.05	High Throughput	Negative Selection	Pool	Timecourse	21 Days	-	-	< 1	Avana	CRISPRn	Knockout	Cas9	Hs 729	Rhabdomyosarcoma Cell Line	cell proliferation	2	CERES score	FDR	-	-	-	9606	H. sapiens	To identify gene hits at an FDR < 0.05, ORCS estimated FDRs for the CERES Avana dataset using customized gold-standard positive and negative sets of genes. The custom positive set included genes essential in at least 90% of cell lines in both the CERES Avana dataset (PMID:29083409) and the 10 lines included in Bertomeu et al. (PMID:29038160). The custom negative set included genes essential in ze…	BioGRID ORCS	Cell-essential genes
264	29083409	pubmed	Meyers RM (2017)	84-PMID29083409	17670	17670	Yes	2103	CERES	Score Significance	Score.2 (FDR) < 0.05	High Throughput	Negative Selection	Pool	Timecourse	21 Days	-	-	< 1	Avana	CRISPRn	Knockout	Cas9	Hs 944.T	Melanoma Cell Line	cell proliferation	2	CERES score	FDR	-	-	-	9606	H. sapiens	To identify gene hits at an FDR < 0.05, ORCS estimated FDRs for the CERES Avana dataset using customized gold-standard positive and negative sets of genes. The custom positive set included genes essential in at least 90% of cell lines in both the CERES Avana dataset (PMID:29083409) and the 10 lines included in Bertomeu et al. (PMID:29038160). The custom negative set included genes essential in ze…	BioGRID ORCS	Cell-essential genes
265	29083409	pubmed	Meyers RM (2017)	85-PMID29083409	17670	17670	Yes	1479	CERES	Score Significance	Score.2 (FDR) < 0.05	High Throughput	Negative Selection	Pool	Timecourse	21 Days	-	-	< 1	Avana	CRISPRn	Knockout	Cas9	HSC-3	Oral Squamous Cell Carcinoma Cell Line	cell proliferation	2	CERES score	FDR	-	-	-	9606	H. sapiens	To identify gene hits at an FDR < 0.05, ORCS estimated FDRs for the CERES Avana dataset using customized gold-standard positive and negative sets of genes. The custom positive set included genes essential in at least 90% of cell lines in both the CERES Avana dataset (PMID:29083409) and the 10 lines included in Bertomeu et al. (PMID:29038160). The custom negative set included genes essential in ze…	BioGRID ORCS	Cell-essential genes
266	29083409	pubmed	Meyers RM (2017)	86-PMID29083409	17670	17670	Yes	1960	CERES	Score Significance	Score.2 (FDR) < 0.05	High Throughput	Negative Selection	Pool	Timecourse	21 Days	-	-	< 1	Avana	CRISPRn	Knockout	Cas9	HT-1080	Fibrosarcoma Cell Line	cell proliferation	2	CERES score	FDR	-	-	-	9606	H. sapiens	To identify gene hits at an FDR < 0.05, ORCS estimated FDRs for the CERES Avana dataset using customized gold-standard positive and negative sets of genes. The custom positive set included genes essential in at least 90% of cell lines in both the CERES Avana dataset (PMID:29083409) and the 10 lines included in Bertomeu et al. (PMID:29038160). The custom negative set included genes essential in ze…	BioGRID ORCS	Cell-essential genes
267	29083409	pubmed	Meyers RM (2017)	87-PMID29083409	17670	17670	Yes	1828	CERES	Score Significance	Score.2 (FDR) < 0.05	High Throughput	Negative Selection	Pool	Timecourse	21 Days	-	-	< 1	Avana	CRISPRn	Knockout	Cas9	HT-144	Melanoma Cell Line	cell proliferation	2	CERES score	FDR	-	-	-	9606	H. sapiens	To identify gene hits at an FDR < 0.05, ORCS estimated FDRs for the CERES Avana dataset using customized gold-standard positive and negative sets of genes. The custom positive set included genes essential in at least 90% of cell lines in both the CERES Avana dataset (PMID:29083409) and the 10 lines included in Bertomeu et al. (PMID:29038160). The custom negative set included genes essential in ze…	BioGRID ORCS	Cell-essential genes
268	29083409	pubmed	Meyers RM (2017)	88-PMID29083409	17670	17670	Yes	1689	CERES	Score Significance	Score.2 (FDR) < 0.05	High Throughput	Negative Selection	Pool	Timecourse	21 Days	-	-	< 1	Avana	CRISPRn	Knockout	Cas9	HT55	Colorectal Cancer Cell Line	cell proliferation	2	CERES score	FDR	-	-	-	9606	H. sapiens	To identify gene hits at an FDR < 0.05, ORCS estimated FDRs for the CERES Avana dataset using customized gold-standard positive and negative sets of genes. The custom positive set included genes essential in at least 90% of cell lines in both the CERES Avana dataset (PMID:29083409) and the 10 lines included in Bertomeu et al. (PMID:29038160). The custom negative set included genes essential in ze…	BioGRID ORCS	Cell-essential genes
269	29083409	pubmed	Meyers RM (2017)	89-PMID29083409	17670	17670	Yes	1957	CERES	Score Significance	Score.2 (FDR) < 0.05	High Throughput	Negative Selection	Pool	Timecourse	21 Days	-	-	< 1	Avana	CRISPRn	Knockout	Cas9	HuH-1	Hepatoma Cell Line	cell proliferation	2	CERES score	FDR	-	-	-	9606	H. sapiens	To identify gene hits at an FDR < 0.05, ORCS estimated FDRs for the CERES Avana dataset using customized gold-standard positive and negative sets of genes. The custom positive set included genes essential in at least 90% of cell lines in both the CERES Avana dataset (PMID:29083409) and the 10 lines included in Bertomeu et al. (PMID:29038160). The custom negative set included genes essential in ze…	BioGRID ORCS	Cell-essential genes
270	29083409	pubmed	Meyers RM (2017)	90-PMID29083409	17670	17670	Yes	1978	CERES	Score Significance	Score.2 (FDR) < 0.05	High Throughput	Negative Selection	Pool	Timecourse	21 Days	-	-	< 1	Avana	CRISPRn	Knockout	Cas9	HuH-6	Hepatoblastoma Cell Line	cell proliferation	2	CERES score	FDR	-	-	-	9606	H. sapiens	To identify gene hits at an FDR < 0.05, ORCS estimated FDRs for the CERES Avana dataset using customized gold-standard positive and negative sets of genes. The custom positive set included genes essential in at least 90% of cell lines in both the CERES Avana dataset (PMID:29083409) and the 10 lines included in Bertomeu et al. (PMID:29038160). The custom negative set included genes essential in ze…	BioGRID ORCS	Cell-essential genes
271	29083409	pubmed	Meyers RM (2017)	91-PMID29083409	17670	17670	Yes	2048	CERES	Score Significance	Score.2 (FDR) < 0.05	High Throughput	Negative Selection	Pool	Timecourse	21 Days	-	-	< 1	Avana	CRISPRn	Knockout	Cas9	HuH-7	Hepatoma Cell Line	cell proliferation	2	CERES score	FDR	-	-	-	9606	H. sapiens	To identify gene hits at an FDR < 0.05, ORCS estimated FDRs for the CERES Avana dataset using customized gold-standard positive and negative sets of genes. The custom positive set included genes essential in at least 90% of cell lines in both the CERES Avana dataset (PMID:29083409) and the 10 lines included in Bertomeu et al. (PMID:29038160). The custom negative set included genes essential in ze…	BioGRID ORCS	Cell-essential genes
272	29083409	pubmed	Meyers RM (2017)	92-PMID29083409	17670	17670	Yes	2352	CERES	Score Significance	Score.2 (FDR) < 0.05	High Throughput	Negative Selection	Pool	Timecourse	21 Days	-	-	< 1	Avana	CRISPRn	Knockout	Cas9	HuP-T3	Cancer Cell Line	cell proliferation	2	CERES score	FDR	-	-	-	9606	H. sapiens	To identify gene hits at an FDR < 0.05, ORCS estimated FDRs for the CERES Avana dataset using customized gold-standard positive and negative sets of genes. The custom positive set included genes essential in at least 90% of cell lines in both the CERES Avana dataset (PMID:29083409) and the 10 lines included in Bertomeu et al. (PMID:29038160). The custom negative set included genes essential in ze…	BioGRID ORCS	Cell-essential genes
273	29083409	pubmed	Meyers RM (2017)	93-PMID29083409	17670	17670	Yes	2188	CERES	Score Significance	Score.2 (FDR) < 0.05	High Throughput	Negative Selection	Pool	Timecourse	21 Days	-	-	< 1	Avana	CRISPRn	Knockout	Cas9	IGR-1	Melanoma Cell Line	cell proliferation	2	CERES score	FDR	-	-	-	9606	H. sapiens	To identify gene hits at an FDR < 0.05, ORCS estimated FDRs for the CERES Avana dataset using customized gold-standard positive and negative sets of genes. The custom positive set included genes essential in at least 90% of cell lines in both the CERES Avana dataset (PMID:29083409) and the 10 lines included in Bertomeu et al. (PMID:29038160). The custom negative set included genes essential in ze…	BioGRID ORCS	Cell-essential genes
274	29083409	pubmed	Meyers RM (2017)	94-PMID29083409	17670	17670	Yes	1315	CERES	Score Significance	Score.2 (FDR) < 0.05	High Throughput	Negative Selection	Pool	Timecourse	21 Days	-	-	< 1	Avana	CRISPRn	Knockout	Cas9	IMR-32	Neuroblastoma Cell Line	cell proliferation	2	CERES score	FDR	-	-	-	9606	H. sapiens	To identify gene hits at an FDR < 0.05, ORCS estimated FDRs for the CERES Avana dataset using customized gold-standard positive and negative sets of genes. The custom positive set included genes essential in at least 90% of cell lines in both the CERES Avana dataset (PMID:29083409) and the 10 lines included in Bertomeu et al. (PMID:29038160). The custom negative set included genes essential in ze…	BioGRID ORCS	Cell-essential genes
275	29083409	pubmed	Meyers RM (2017)	95-PMID29083409	17670	17670	Yes	2067	CERES	Score Significance	Score.2 (FDR) < 0.05	High Throughput	Negative Selection	Pool	Timecourse	21 Days	-	-	< 1	Avana	CRISPRn	Knockout	Cas9	CJM	Melanoma Cell Line	cell proliferation	2	CERES score	FDR	-	-	-	9606	H. sapiens	To identify gene hits at an FDR < 0.05, ORCS estimated FDRs for the CERES Avana dataset using customized gold-standard positive and negative sets of genes. The custom positive set included genes essential in at least 90% of cell lines in both the CERES Avana dataset (PMID:29083409) and the 10 lines included in Bertomeu et al. (PMID:29038160). The custom negative set included genes essential in ze…	BioGRID ORCS	Cell-essential genes
276	29083409	pubmed	Meyers RM (2017)	96-PMID29083409	17670	17670	Yes	1906	CERES	Score Significance	Score.2 (FDR) < 0.05	High Throughput	Negative Selection	Pool	Timecourse	21 Days	-	-	< 1	Avana	CRISPRn	Knockout	Cas9	D341Med	Cancer Cell Line	cell proliferation	2	CERES score	FDR	-	-	-	9606	H. sapiens	To identify gene hits at an FDR < 0.05, ORCS estimated FDRs for the CERES Avana dataset using customized gold-standard positive and negative sets of genes. The custom positive set included genes essential in at least 90% of cell lines in both the CERES Avana dataset (PMID:29083409) and the 10 lines included in Bertomeu et al. (PMID:29038160). The custom negative set included genes essential in ze…	BioGRID ORCS	Cell-essential genes
277	29083409	pubmed	Meyers RM (2017)	97-PMID29083409	17670	17670	Yes	2210	CERES	Score Significance	Score.2 (FDR) < 0.05	High Throughput	Negative Selection	Pool	Timecourse	21 Days	-	-	< 1	Avana	CRISPRn	Knockout	Cas9	DAN-G	Cancer Cell Line	cell proliferation	2	CERES score	FDR	-	-	-	9606	H. sapiens	To identify gene hits at an FDR < 0.05, ORCS estimated FDRs for the CERES Avana dataset using customized gold-standard positive and negative sets of genes. The custom positive set included genes essential in at least 90% of cell lines in both the CERES Avana dataset (PMID:29083409) and the 10 lines included in Bertomeu et al. (PMID:29038160). The custom negative set included genes essential in ze…	BioGRID ORCS	Cell-essential genes
278	29083409	pubmed	Meyers RM (2017)	98-PMID29083409	17670	17670	Yes	1977	CERES	Score Significance	Score.2 (FDR) < 0.05	High Throughput	Negative Selection	Pool	Timecourse	21 Days	-	-	< 1	Avana	CRISPRn	Knockout	Cas9	DAOY	Medulloblastoma Cell Line	cell proliferation	2	CERES score	FDR	-	-	-	9606	H. sapiens	To identify gene hits at an FDR < 0.05, ORCS estimated FDRs for the CERES Avana dataset using customized gold-standard positive and negative sets of genes. The custom positive set included genes essential in at least 90% of cell lines in both the CERES Avana dataset (PMID:29083409) and the 10 lines included in Bertomeu et al. (PMID:29038160). The custom negative set included genes essential in ze…	BioGRID ORCS	Cell-essential genes
279	29083409	pubmed	Meyers RM (2017)	99-PMID29083409	17670	17670	Yes	1329	CERES	Score Significance	Score.2 (FDR) < 0.05	High Throughput	Negative Selection	Pool	Timecourse	21 Days	-	-	< 1	Avana	CRISPRn	Knockout	Cas9	Detroit562	Lymphoma or Leukaemia Cell Line	cell proliferation	2	CERES score	FDR	-	-	-	9606	H. sapiens	To identify gene hits at an FDR < 0.05, ORCS estimated FDRs for the CERES Avana dataset using customized gold-standard positive and negative sets of genes. The custom positive set included genes essential in at least 90% of cell lines in both the CERES Avana dataset (PMID:29083409) and the 10 lines included in Bertomeu et al. (PMID:29038160). The custom negative set included genes essential in ze…	BioGRID ORCS	Cell-essential genes
280	29083409	pubmed	Meyers RM (2017)	100-PMID29083409	17670	17670	Yes	1667	CERES	Score Significance	Score.2 (FDR) < 0.05	High Throughput	Negative Selection	Pool	Timecourse	21 Days	-	-	< 1	Avana	CRISPRn	Knockout	Cas9	DK-MG	Glioblastoma Cell Line	cell proliferation	2	CERES score	FDR	-	-	-	9606	H. sapiens	To identify gene hits at an FDR < 0.05, ORCS estimated FDRs for the CERES Avana dataset using customized gold-standard positive and negative sets of genes. The custom positive set included genes essential in at least 90% of cell lines in both the CERES Avana dataset (PMID:29083409) and the 10 lines included in Bertomeu et al. (PMID:29038160). The custom negative set included genes essential in ze…	BioGRID ORCS	Cell-essential genes
281	29083409	pubmed	Meyers RM (2017)	101-PMID29083409	17670	17670	Yes	2292	CERES	Score Significance	Score.2 (FDR) < 0.05	High Throughput	Negative Selection	Pool	Timecourse	21 Days	-	-	< 1	Avana	CRISPRn	Knockout	Cas9	DLD-1	Colonic Adenocarcinoma Cell Line	cell proliferation	2	CERES score	FDR	-	-	-	9606	H. sapiens	To identify gene hits at an FDR < 0.05, ORCS estimated FDRs for the CERES Avana dataset using customized gold-standard positive and negative sets of genes. The custom positive set included genes essential in at least 90% of cell lines in both the CERES Avana dataset (PMID:29083409) and the 10 lines included in Bertomeu et al. (PMID:29038160). The custom negative set included genes essential in ze…	BioGRID ORCS	Cell-essential genes
282	29083409	pubmed	Meyers RM (2017)	102-PMID29083409	17670	17670	Yes	1252	CERES	Score Significance	Score.2 (FDR) < 0.05	High Throughput	Negative Selection	Pool	Timecourse	21 Days	-	-	< 1	Avana	CRISPRn	Knockout	Cas9	DU4475	Breast Cancer Cell Line	cell proliferation	2	CERES score	FDR	-	-	-	9606	H. sapiens	To identify gene hits at an FDR < 0.05, ORCS estimated FDRs for the CERES Avana dataset using customized gold-standard positive and negative sets of genes. The custom positive set included genes essential in at least 90% of cell lines in both the CERES Avana dataset (PMID:29083409) and the 10 lines included in Bertomeu et al. (PMID:29038160). The custom negative set included genes essential in ze…	BioGRID ORCS	Cell-essential genes
283	29083409	pubmed	Meyers RM (2017)	103-PMID29083409	17670	17670	Yes	1832	CERES	Score Significance	Score.2 (FDR) < 0.05	High Throughput	Negative Selection	Pool	Timecourse	21 Days	-	-	< 1	Avana	CRISPRn	Knockout	Cas9	EFM-19	Breast Cancer Cell Line	cell proliferation	2	CERES score	FDR	-	-	-	9606	H. sapiens	To identify gene hits at an FDR < 0.05, ORCS estimated FDRs for the CERES Avana dataset using customized gold-standard positive and negative sets of genes. The custom positive set included genes essential in at least 90% of cell lines in both the CERES Avana dataset (PMID:29083409) and the 10 lines included in Bertomeu et al. (PMID:29038160). The custom negative set included genes essential in ze…	BioGRID ORCS	Cell-essential genes
284	29083409	pubmed	Meyers RM (2017)	104-PMID29083409	17670	17670	Yes	1743	CERES	Score Significance	Score.2 (FDR) < 0.05	High Throughput	Negative Selection	Pool	Timecourse	21 Days	-	-	< 1	Avana	CRISPRn	Knockout	Cas9	EFO-21	Ovary Adenocarcinoma Cell Line	cell proliferation	2	CERES score	FDR	-	-	-	9606	H. sapiens	To identify gene hits at an FDR < 0.05, ORCS estimated FDRs for the CERES Avana dataset using customized gold-standard positive and negative sets of genes. The custom positive set included genes essential in at least 90% of cell lines in both the CERES Avana dataset (PMID:29083409) and the 10 lines included in Bertomeu et al. (PMID:29038160). The custom negative set included genes essential in ze…	BioGRID ORCS	Cell-essential genes
285	29083409	pubmed	Meyers RM (2017)	105-PMID29083409	17670	17670	Yes	2223	CERES	Score Significance	Score.2 (FDR) < 0.05	High Throughput	Negative Selection	Pool	Timecourse	21 Days	-	-	< 1	Avana	CRISPRn	Knockout	Cas9	EKVX	Non-Small Cell Lung Adenocarcinoma Cell Line	cell proliferation	2	CERES score	FDR	-	-	-	9606	H. sapiens	To identify gene hits at an FDR < 0.05, ORCS estimated FDRs for the CERES Avana dataset using customized gold-standard positive and negative sets of genes. The custom positive set included genes essential in at least 90% of cell lines in both the CERES Avana dataset (PMID:29083409) and the 10 lines included in Bertomeu et al. (PMID:29038160). The custom negative set included genes essential in ze…	BioGRID ORCS	Cell-essential genes
286	29083409	pubmed	Meyers RM (2017)	106-PMID29083409	17670	17670	Yes	1748	CERES	Score Significance	Score.2 (FDR) < 0.05	High Throughput	Negative Selection	Pool	Timecourse	21 Days	-	-	< 1	Avana	CRISPRn	Knockout	Cas9	EPLC-272H	Cancer Cell Line	cell proliferation	2	CERES score	FDR	-	-	-	9606	H. sapiens	To identify gene hits at an FDR < 0.05, ORCS estimated FDRs for the CERES Avana dataset using customized gold-standard positive and negative sets of genes. The custom positive set included genes essential in at least 90% of cell lines in both the CERES Avana dataset (PMID:29083409) and the 10 lines included in Bertomeu et al. (PMID:29038160). The custom negative set included genes essential in ze…	BioGRID ORCS	Cell-essential genes
287	29083409	pubmed	Meyers RM (2017)	107-PMID29083409	17670	17670	Yes	2070	CERES	Score Significance	Score.2 (FDR) < 0.05	High Throughput	Negative Selection	Pool	Timecourse	21 Days	-	-	< 1	Avana	CRISPRn	Knockout	Cas9	ESS-1	Endometrial Cancer Cell Line	cell proliferation	2	CERES score	FDR	-	-	-	9606	H. sapiens	To identify gene hits at an FDR < 0.05, ORCS estimated FDRs for the CERES Avana dataset using customized gold-standard positive and negative sets of genes. The custom positive set included genes essential in at least 90% of cell lines in both the CERES Avana dataset (PMID:29083409) and the 10 lines included in Bertomeu et al. (PMID:29038160). The custom negative set included genes essential in ze…	BioGRID ORCS	Cell-essential genes
288	29083409	pubmed	Meyers RM (2017)	108-PMID29083409	17670	17670	Yes	1732	CERES	Score Significance	Score.2 (FDR) < 0.05	High Throughput	Negative Selection	Pool	Timecourse	21 Days	-	-	< 1	Avana	CRISPRn	Knockout	Cas9	FaDu	Hypopharyngeal Squamous Cell Carcinoma Cell Line	cell proliferation	2	CERES score	FDR	-	-	-	9606	H. sapiens	To identify gene hits at an FDR < 0.05, ORCS estimated FDRs for the CERES Avana dataset using customized gold-standard positive and negative sets of genes. The custom positive set included genes essential in at least 90% of cell lines in both the CERES Avana dataset (PMID:29083409) and the 10 lines included in Bertomeu et al. (PMID:29038160). The custom negative set included genes essential in ze…	BioGRID ORCS	Cell-essential genes
289	29083409	pubmed	Meyers RM (2017)	109-PMID29083409	17670	17670	Yes	1855	CERES	Score Significance	Score.2 (FDR) < 0.05	High Throughput	Negative Selection	Pool	Timecourse	21 Days	-	-	< 1	Avana	CRISPRn	Knockout	Cas9	G-292	Osteosarcoma Cell Line	cell proliferation	2	CERES score	FDR	-	-	-	9606	H. sapiens	To identify gene hits at an FDR < 0.05, ORCS estimated FDRs for the CERES Avana dataset using customized gold-standard positive and negative sets of genes. The custom positive set included genes essential in at least 90% of cell lines in both the CERES Avana dataset (PMID:29083409) and the 10 lines included in Bertomeu et al. (PMID:29038160). The custom negative set included genes essential in ze…	BioGRID ORCS	Cell-essential genes
290	29083409	pubmed	Meyers RM (2017)	110-PMID29083409	17670	17670	Yes	1900	CERES	Score Significance	Score.2 (FDR) < 0.05	High Throughput	Negative Selection	Pool	Timecourse	21 Days	-	-	< 1	Avana	CRISPRn	Knockout	Cas9	GaMG	Glioblastoma Cell Line	cell proliferation	2	CERES score	FDR	-	-	-	9606	H. sapiens	To identify gene hits at an FDR < 0.05, ORCS estimated FDRs for the CERES Avana dataset using customized gold-standard positive and negative sets of genes. The custom positive set included genes essential in at least 90% of cell lines in both the CERES Avana dataset (PMID:29083409) and the 10 lines included in Bertomeu et al. (PMID:29038160). The custom negative set included genes essential in ze…	BioGRID ORCS	Cell-essential genes
291	29083409	pubmed	Meyers RM (2017)	111-PMID29083409	17670	17670	Yes	2124	CERES	Score Significance	Score.2 (FDR) < 0.05	High Throughput	Negative Selection	Pool	Timecourse	21 Days	-	-	< 1	Avana	CRISPRn	Knockout	Cas9	GB-1	Glioblastoma Cell Line	cell proliferation	2	CERES score	FDR	-	-	-	9606	H. sapiens	To identify gene hits at an FDR < 0.05, ORCS estimated FDRs for the CERES Avana dataset using customized gold-standard positive and negative sets of genes. The custom positive set included genes essential in at least 90% of cell lines in both the CERES Avana dataset (PMID:29083409) and the 10 lines included in Bertomeu et al. (PMID:29038160). The custom negative set included genes essential in ze…	BioGRID ORCS	Cell-essential genes
292	29083409	pubmed	Meyers RM (2017)	112-PMID29083409	17670	17670	Yes	2272	CERES	Score Significance	Score.2 (FDR) < 0.05	High Throughput	Negative Selection	Pool	Timecourse	21 Days	-	-	< 1	Avana	CRISPRn	Knockout	Cas9	RCB0555	Gastric Adenocarcinoma Cell Line	cell proliferation	2	CERES score	FDR	-	-	-	9606	H. sapiens	To identify gene hits at an FDR < 0.05, ORCS estimated FDRs for the CERES Avana dataset using customized gold-standard positive and negative sets of genes. The custom positive set included genes essential in at least 90% of cell lines in both the CERES Avana dataset (PMID:29083409) and the 10 lines included in Bertomeu et al. (PMID:29038160). The custom negative set included genes essential in ze…	BioGRID ORCS	Cell-essential genes
293	29083409	pubmed	Meyers RM (2017)	113-PMID29083409	17670	17670	Yes	1701	CERES	Score Significance	Score.2 (FDR) < 0.05	High Throughput	Negative Selection	Pool	Timecourse	21 Days	-	-	< 1	Avana	CRISPRn	Knockout	Cas9	GI-1 (RCB0763)	Gliosarcoma	cell proliferation	2	CERES score	FDR	-	-	-	9606	H. sapiens	To identify gene hits at an FDR < 0.05, ORCS estimated FDRs for the CERES Avana dataset using customized gold-standard positive and negative sets of genes. The custom positive set included genes essential in at least 90% of cell lines in both the CERES Avana dataset (PMID:29083409) and the 10 lines included in Bertomeu et al. (PMID:29038160). The custom negative set included genes essential in ze…	BioGRID ORCS	Cell-essential genes
294	29083409	pubmed	Meyers RM (2017)	114-PMID29083409	17670	17670	Yes	1896	CERES	Score Significance	Score.2 (FDR) < 0.05	High Throughput	Negative Selection	Pool	Timecourse	21 Days	-	-	< 1	Avana	CRISPRn	Knockout	Cas9	RCB2277	Gastric Cancer Cell Line	cell proliferation	2	CERES score	FDR	-	-	-	9606	H. sapiens	To identify gene hits at an FDR < 0.05, ORCS estimated FDRs for the CERES Avana dataset using customized gold-standard positive and negative sets of genes. The custom positive set included genes essential in at least 90% of cell lines in both the CERES Avana dataset (PMID:29083409) and the 10 lines included in Bertomeu et al. (PMID:29038160). The custom negative set included genes essential in ze…	BioGRID ORCS	Cell-essential genes
295	29083409	pubmed	Meyers RM (2017)	115-PMID29083409	17670	17670	Yes	2004	CERES	Score Significance	Score.2 (FDR) < 0.05	High Throughput	Negative Selection	Pool	Timecourse	21 Days	-	-	< 1	Avana	CRISPRn	Knockout	Cas9	JHH-1	Hepatoma Cell Line	cell proliferation	2	CERES score	FDR	-	-	-	9606	H. sapiens	To identify gene hits at an FDR < 0.05, ORCS estimated FDRs for the CERES Avana dataset using customized gold-standard positive and negative sets of genes. The custom positive set included genes essential in at least 90% of cell lines in both the CERES Avana dataset (PMID:29083409) and the 10 lines included in Bertomeu et al. (PMID:29038160). The custom negative set included genes essential in ze…	BioGRID ORCS	Cell-essential genes
296	29083409	pubmed	Meyers RM (2017)	116-PMID29083409	17670	17670	Yes	1938	CERES	Score Significance	Score.2 (FDR) < 0.05	High Throughput	Negative Selection	Pool	Timecourse	21 Days	-	-	< 1	Avana	CRISPRn	Knockout	Cas9	JHH-4	Hepatoma Cell Line	cell proliferation	2	CERES score	FDR	-	-	-	9606	H. sapiens	To identify gene hits at an FDR < 0.05, ORCS estimated FDRs for the CERES Avana dataset using customized gold-standard positive and negative sets of genes. The custom positive set included genes essential in at least 90% of cell lines in both the CERES Avana dataset (PMID:29083409) and the 10 lines included in Bertomeu et al. (PMID:29038160). The custom negative set included genes essential in ze…	BioGRID ORCS	Cell-essential genes
297	29083409	pubmed	Meyers RM (2017)	117-PMID29083409	17670	17670	Yes	2146	CERES	Score Significance	Score.2 (FDR) < 0.05	High Throughput	Negative Selection	Pool	Timecourse	21 Days	-	-	< 1	Avana	CRISPRn	Knockout	Cas9	JHH-5	Hepatoma Cell Line	cell proliferation	2	CERES score	FDR	-	-	-	9606	H. sapiens	To identify gene hits at an FDR < 0.05, ORCS estimated FDRs for the CERES Avana dataset using customized gold-standard positive and negative sets of genes. The custom positive set included genes essential in at least 90% of cell lines in both the CERES Avana dataset (PMID:29083409) and the 10 lines included in Bertomeu et al. (PMID:29038160). The custom negative set included genes essential in ze…	BioGRID ORCS	Cell-essential genes
298	29083409	pubmed	Meyers RM (2017)	118-PMID29083409	17670	17670	Yes	2194	CERES	Score Significance	Score.2 (FDR) < 0.05	High Throughput	Negative Selection	Pool	Timecourse	21 Days	-	-	< 1	Avana	CRISPRn	Knockout	Cas9	JHH-7	Hepatoma Cell Line	cell proliferation	2	CERES score	FDR	-	-	-	9606	H. sapiens	To identify gene hits at an FDR < 0.05, ORCS estimated FDRs for the CERES Avana dataset using customized gold-standard positive and negative sets of genes. The custom positive set included genes essential in at least 90% of cell lines in both the CERES Avana dataset (PMID:29083409) and the 10 lines included in Bertomeu et al. (PMID:29038160). The custom negative set included genes essential in ze…	BioGRID ORCS	Cell-essential genes
299	29083409	pubmed	Meyers RM (2017)	119-PMID29083409	17670	17670	Yes	2025	CERES	Score Significance	Score.2 (FDR) < 0.05	High Throughput	Negative Selection	Pool	Timecourse	21 Days	-	-	< 1	Avana	CRISPRn	Knockout	Cas9	JHOC-5 (RCB1520)	Ovary Adenocarcinoma Cell Line	cell proliferation	2	CERES score	FDR	-	-	-	9606	H. sapiens	To identify gene hits at an FDR < 0.05, ORCS estimated FDRs for the CERES Avana dataset using customized gold-standard positive and negative sets of genes. The custom positive set included genes essential in at least 90% of cell lines in both the CERES Avana dataset (PMID:29083409) and the 10 lines included in Bertomeu et al. (PMID:29038160). The custom negative set included genes essential in ze…	BioGRID ORCS	Cell-essential genes
300	29083409	pubmed	Meyers RM (2017)	120-PMID29083409	17670	17670	Yes	1895	CERES	Score Significance	Score.2 (FDR) < 0.05	High Throughput	Negative Selection	Pool	Timecourse	21 Days	-	-	< 1	Avana	CRISPRn	Knockout	Cas9	JHOM-1 (RCB1676)	Ovary Adenocarcinoma Cell Line	cell proliferation	2	CERES score	FDR	-	-	-	9606	H. sapiens	To identify gene hits at an FDR < 0.05, ORCS estimated FDRs for the CERES Avana dataset using customized gold-standard positive and negative sets of genes. The custom positive set included genes essential in at least 90% of cell lines in both the CERES Avana dataset (PMID:29083409) and the 10 lines included in Bertomeu et al. (PMID:29038160). The custom negative set included genes essential in ze…	BioGRID ORCS	Cell-essential genes
301	29083409	pubmed	Meyers RM (2017)	121-PMID29083409	17670	17670	Yes	1837	CERES	Score Significance	Score.2 (FDR) < 0.05	High Throughput	Negative Selection	Pool	Timecourse	21 Days	-	-	< 1	Avana	CRISPRn	Knockout	Cas9	JHOS-2 (RCB1521)	Ovary Adenocarcinoma Cell Line	cell proliferation	2	CERES score	FDR	-	-	-	9606	H. sapiens	To identify gene hits at an FDR < 0.05, ORCS estimated FDRs for the CERES Avana dataset using customized gold-standard positive and negative sets of genes. The custom positive set included genes essential in at least 90% of cell lines in both the CERES Avana dataset (PMID:29083409) and the 10 lines included in Bertomeu et al. (PMID:29038160). The custom negative set included genes essential in ze…	BioGRID ORCS	Cell-essential genes
302	29083409	pubmed	Meyers RM (2017)	122-PMID29083409	17670	17670	Yes	2024	CERES	Score Significance	Score.2 (FDR) < 0.05	High Throughput	Negative Selection	Pool	Timecourse	21 Days	-	-	< 1	Avana	CRISPRn	Knockout	Cas9	JHOS-4 (RCB1678)	Ovary Adenocarcinoma Cell Line	cell proliferation	2	CERES score	FDR	-	-	-	9606	H. sapiens	To identify gene hits at an FDR < 0.05, ORCS estimated FDRs for the CERES Avana dataset using customized gold-standard positive and negative sets of genes. The custom positive set included genes essential in at least 90% of cell lines in both the CERES Avana dataset (PMID:29083409) and the 10 lines included in Bertomeu et al. (PMID:29038160). The custom negative set included genes essential in ze…	BioGRID ORCS	Cell-essential genes
303	29083409	pubmed	Meyers RM (2017)	123-PMID29083409	17670	17670	Yes	1960	CERES	Score Significance	Score.2 (FDR) < 0.05	High Throughput	Negative Selection	Pool	Timecourse	21 Days	-	-	< 1	Avana	CRISPRn	Knockout	Cas9	JIMT-1	Mammary Gland Tumor Cell Line	cell proliferation	2	CERES score	FDR	-	-	-	9606	H. sapiens	To identify gene hits at an FDR < 0.05, ORCS estimated FDRs for the CERES Avana dataset using customized gold-standard positive and negative sets of genes. The custom positive set included genes essential in at least 90% of cell lines in both the CERES Avana dataset (PMID:29083409) and the 10 lines included in Bertomeu et al. (PMID:29038160). The custom negative set included genes essential in ze…	BioGRID ORCS	Cell-essential genes
304	29083409	pubmed	Meyers RM (2017)	124-PMID29083409	17670	17670	Yes	2119	CERES	Score Significance	Score.2 (FDR) < 0.05	High Throughput	Negative Selection	Pool	Timecourse	21 Days	-	-	< 1	Avana	CRISPRn	Knockout	Cas9	RCB2227	Bladder Carcinoma	cell proliferation	2	CERES score	FDR	-	-	-	9606	H. sapiens	To identify gene hits at an FDR < 0.05, ORCS estimated FDRs for the CERES Avana dataset using customized gold-standard positive and negative sets of genes. The custom positive set included genes essential in at least 90% of cell lines in both the CERES Avana dataset (PMID:29083409) and the 10 lines included in Bertomeu et al. (PMID:29038160). The custom negative set included genes essential in ze…	BioGRID ORCS	Cell-essential genes
305	29083409	pubmed	Meyers RM (2017)	125-PMID29083409	17670	17670	Yes	2239	CERES	Score Significance	Score.2 (FDR) < 0.05	High Throughput	Negative Selection	Pool	Timecourse	21 Days	-	-	< 1	Avana	CRISPRn	Knockout	Cas9	HARA	Lung Squamous Cell Carcinoma Cell Line	cell proliferation	2	CERES score	FDR	-	-	-	9606	H. sapiens	To identify gene hits at an FDR < 0.05, ORCS estimated FDRs for the CERES Avana dataset using customized gold-standard positive and negative sets of genes. The custom positive set included genes essential in at least 90% of cell lines in both the CERES Avana dataset (PMID:29083409) and the 10 lines included in Bertomeu et al. (PMID:29038160). The custom negative set included genes essential in ze…	BioGRID ORCS	Cell-essential genes
306	29083409	pubmed	Meyers RM (2017)	126-PMID29083409	17670	17670	Yes	1813	CERES	Score Significance	Score.2 (FDR) < 0.05	High Throughput	Negative Selection	Pool	Timecourse	21 Days	-	-	< 1	Avana	CRISPRn	Knockout	Cas9	BICR 6	Hypopharyngeal Squamous Cell Carcinoma Cell Line	cell proliferation	2	CERES score	FDR	-	-	-	9606	H. sapiens	To identify gene hits at an FDR < 0.05, ORCS estimated FDRs for the CERES Avana dataset using customized gold-standard positive and negative sets of genes. The custom positive set included genes essential in at least 90% of cell lines in both the CERES Avana dataset (PMID:29083409) and the 10 lines included in Bertomeu et al. (PMID:29038160). The custom negative set included genes essential in ze…	BioGRID ORCS	Cell-essential genes
307	29083409	pubmed	Meyers RM (2017)	127-PMID29083409	17670	17670	Yes	1746	CERES	Score Significance	Score.2 (FDR) < 0.05	High Throughput	Negative Selection	Pool	Timecourse	21 Days	-	-	< 1	Avana	CRISPRn	Knockout	Cas9	HEC-251	Endometrial Cancer Cell Line	cell proliferation	2	CERES score	FDR	-	-	-	9606	H. sapiens	To identify gene hits at an FDR < 0.05, ORCS estimated FDRs for the CERES Avana dataset using customized gold-standard positive and negative sets of genes. The custom positive set included genes essential in at least 90% of cell lines in both the CERES Avana dataset (PMID:29083409) and the 10 lines included in Bertomeu et al. (PMID:29038160). The custom negative set included genes essential in ze…	BioGRID ORCS	Cell-essential genes
308	29083409	pubmed	Meyers RM (2017)	128-PMID29083409	17670	17670	Yes	2056	CERES	Score Significance	Score.2 (FDR) < 0.05	High Throughput	Negative Selection	Pool	Timecourse	21 Days	-	-	< 1	Avana	CRISPRn	Knockout	Cas9	HEC-50B	Endometrial Cancer Cell Line	cell proliferation	2	CERES score	FDR	-	-	-	9606	H. sapiens	To identify gene hits at an FDR < 0.05, ORCS estimated FDRs for the CERES Avana dataset using customized gold-standard positive and negative sets of genes. The custom positive set included genes essential in at least 90% of cell lines in both the CERES Avana dataset (PMID:29083409) and the 10 lines included in Bertomeu et al. (PMID:29038160). The custom negative set included genes essential in ze…	BioGRID ORCS	Cell-essential genes
309	29083409	pubmed	Meyers RM (2017)	129-PMID29083409	17670	17670	Yes	1959	CERES	Score Significance	Score.2 (FDR) < 0.05	High Throughput	Negative Selection	Pool	Timecourse	21 Days	-	-	< 1	Avana	CRISPRn	Knockout	Cas9	HEC-59	Endometrial Cancer Cell Line	cell proliferation	2	CERES score	FDR	-	-	-	9606	H. sapiens	To identify gene hits at an FDR < 0.05, ORCS estimated FDRs for the CERES Avana dataset using customized gold-standard positive and negative sets of genes. The custom positive set included genes essential in at least 90% of cell lines in both the CERES Avana dataset (PMID:29083409) and the 10 lines included in Bertomeu et al. (PMID:29038160). The custom negative set included genes essential in ze…	BioGRID ORCS	Cell-essential genes
310	29083409	pubmed	Meyers RM (2017)	130-PMID29083409	17670	17670	Yes	1999	CERES	Score Significance	Score.2 (FDR) < 0.05	High Throughput	Negative Selection	Pool	Timecourse	21 Days	-	-	< 1	Avana	CRISPRn	Knockout	Cas9	HEY A8	Ovarian Cancer Cell Line	cell proliferation	2	CERES score	FDR	-	-	-	9606	H. sapiens	To identify gene hits at an FDR < 0.05, ORCS estimated FDRs for the CERES Avana dataset using customized gold-standard positive and negative sets of genes. The custom positive set included genes essential in at least 90% of cell lines in both the CERES Avana dataset (PMID:29083409) and the 10 lines included in Bertomeu et al. (PMID:29038160). The custom negative set included genes essential in ze…	BioGRID ORCS	Cell-essential genes
311	29083409	pubmed	Meyers RM (2017)	131-PMID29083409	17670	17670	Yes	1834	CERES	Score Significance	Score.2 (FDR) < 0.05	High Throughput	Negative Selection	Pool	Timecourse	21 Days	-	-	< 1	Avana	CRISPRn	Knockout	Cas9	K029AX	Melanoma Cell Line	cell proliferation	2	CERES score	FDR	-	-	-	9606	H. sapiens	To identify gene hits at an FDR < 0.05, ORCS estimated FDRs for the CERES Avana dataset using customized gold-standard positive and negative sets of genes. The custom positive set included genes essential in at least 90% of cell lines in both the CERES Avana dataset (PMID:29083409) and the 10 lines included in Bertomeu et al. (PMID:29038160). The custom negative set included genes essential in ze…	BioGRID ORCS	Cell-essential genes
312	29083409	pubmed	Meyers RM (2017)	132-PMID29083409	17670	17670	Yes	2012	CERES	Score Significance	Score.2 (FDR) < 0.05	High Throughput	Negative Selection	Pool	Timecourse	21 Days	-	-	< 1	Avana	CRISPRn	Knockout	Cas9	KALS-1	Glioblastoma Cell Line	cell proliferation	2	CERES score	FDR	-	-	-	9606	H. sapiens	To identify gene hits at an FDR < 0.05, ORCS estimated FDRs for the CERES Avana dataset using customized gold-standard positive and negative sets of genes. The custom positive set included genes essential in at least 90% of cell lines in both the CERES Avana dataset (PMID:29083409) and the 10 lines included in Bertomeu et al. (PMID:29038160). The custom negative set included genes essential in ze…	BioGRID ORCS	Cell-essential genes
313	29083409	pubmed	Meyers RM (2017)	133-PMID29083409	17670	17670	Yes	2208	CERES	Score Significance	Score.2 (FDR) < 0.05	High Throughput	Negative Selection	Pool	Timecourse	21 Days	-	-	< 1	Avana	CRISPRn	Knockout	Cas9	KARPAS-299	T-lymphoma cell line	cell proliferation	2	CERES score	FDR	-	-	-	9606	H. sapiens	To identify gene hits at an FDR < 0.05, ORCS estimated FDRs for the CERES Avana dataset using customized gold-standard positive and negative sets of genes. The custom positive set included genes essential in at least 90% of cell lines in both the CERES Avana dataset (PMID:29083409) and the 10 lines included in Bertomeu et al. (PMID:29038160). The custom negative set included genes essential in ze…	BioGRID ORCS	Cell-essential genes
314	29083409	pubmed	Meyers RM (2017)	134-PMID29083409	17670	17670	Yes	2259	CERES	Score Significance	Score.2 (FDR) < 0.05	High Throughput	Negative Selection	Pool	Timecourse	21 Days	-	-	< 1	Avana	CRISPRn	Knockout	Cas9	KELLY	Neuroblastoma Cell Line	cell proliferation	2	CERES score	FDR	-	-	-	9606	H. sapiens	To identify gene hits at an FDR < 0.05, ORCS estimated FDRs for the CERES Avana dataset using customized gold-standard positive and negative sets of genes. The custom positive set included genes essential in at least 90% of cell lines in both the CERES Avana dataset (PMID:29083409) and the 10 lines included in Bertomeu et al. (PMID:29038160). The custom negative set included genes essential in ze…	BioGRID ORCS	Cell-essential genes
315	29083409	pubmed	Meyers RM (2017)	135-PMID29083409	17670	17670	Yes	1919	CERES	Score Significance	Score.2 (FDR) < 0.05	High Throughput	Negative Selection	Pool	Timecourse	21 Days	-	-	< 1	Avana	CRISPRn	Knockout	Cas9	Ki-JK	T-lymphoma cell line	cell proliferation	2	CERES score	FDR	-	-	-	9606	H. sapiens	To identify gene hits at an FDR < 0.05, ORCS estimated FDRs for the CERES Avana dataset using customized gold-standard positive and negative sets of genes. The custom positive set included genes essential in at least 90% of cell lines in both the CERES Avana dataset (PMID:29083409) and the 10 lines included in Bertomeu et al. (PMID:29038160). The custom negative set included genes essential in ze…	BioGRID ORCS	Cell-essential genes
316	29083409	pubmed	Meyers RM (2017)	136-PMID29083409	17670	17670	Yes	1527	CERES	Score Significance	Score.2 (FDR) < 0.05	High Throughput	Negative Selection	Pool	Timecourse	21 Days	-	-	< 1	Avana	CRISPRn	Knockout	Cas9	KLE	Endometrial Cancer Cell Line	cell proliferation	2	CERES score	FDR	-	-	-	9606	H. sapiens	To identify gene hits at an FDR < 0.05, ORCS estimated FDRs for the CERES Avana dataset using customized gold-standard positive and negative sets of genes. The custom positive set included genes essential in at least 90% of cell lines in both the CERES Avana dataset (PMID:29083409) and the 10 lines included in Bertomeu et al. (PMID:29038160). The custom negative set included genes essential in ze…	BioGRID ORCS	Cell-essential genes
317	29083409	pubmed	Meyers RM (2017)	137-PMID29083409	17670	17670	Yes	1945	CERES	Score Significance	Score.2 (FDR) < 0.05	High Throughput	Negative Selection	Pool	Timecourse	21 Days	-	-	< 1	Avana	CRISPRn	Knockout	Cas9	KMBC-2	Urinary Bladder Cancer Cell Line	cell proliferation	2	CERES score	FDR	-	-	-	9606	H. sapiens	To identify gene hits at an FDR < 0.05, ORCS estimated FDRs for the CERES Avana dataset using customized gold-standard positive and negative sets of genes. The custom positive set included genes essential in at least 90% of cell lines in both the CERES Avana dataset (PMID:29083409) and the 10 lines included in Bertomeu et al. (PMID:29038160). The custom negative set included genes essential in ze…	BioGRID ORCS	Cell-essential genes
318	29083409	pubmed	Meyers RM (2017)	138-PMID29083409	17670	17670	Yes	1706	CERES	Score Significance	Score.2 (FDR) < 0.05	High Throughput	Negative Selection	Pool	Timecourse	21 Days	-	-	< 1	Avana	CRISPRn	Knockout	Cas9	KMRC-1	Renal Cell Carcinoma Cell Line	cell proliferation	2	CERES score	FDR	-	-	-	9606	H. sapiens	To identify gene hits at an FDR < 0.05, ORCS estimated FDRs for the CERES Avana dataset using customized gold-standard positive and negative sets of genes. The custom positive set included genes essential in at least 90% of cell lines in both the CERES Avana dataset (PMID:29083409) and the 10 lines included in Bertomeu et al. (PMID:29038160). The custom negative set included genes essential in ze…	BioGRID ORCS	Cell-essential genes
319	29083409	pubmed	Meyers RM (2017)	139-PMID29083409	17670	17670	Yes	1901	CERES	Score Significance	Score.2 (FDR) < 0.05	High Throughput	Negative Selection	Pool	Timecourse	21 Days	-	-	< 1	Avana	CRISPRn	Knockout	Cas9	KMRC-20	Renal Cancer Cell Line	cell proliferation	2	CERES score	FDR	-	-	-	9606	H. sapiens	To identify gene hits at an FDR < 0.05, ORCS estimated FDRs for the CERES Avana dataset using customized gold-standard positive and negative sets of genes. The custom positive set included genes essential in at least 90% of cell lines in both the CERES Avana dataset (PMID:29083409) and the 10 lines included in Bertomeu et al. (PMID:29038160). The custom negative set included genes essential in ze…	BioGRID ORCS	Cell-essential genes
320	29083409	pubmed	Meyers RM (2017)	140-PMID29083409	17670	17670	Yes	1547	CERES	Score Significance	Score.2 (FDR) < 0.05	High Throughput	Negative Selection	Pool	Timecourse	21 Days	-	-	< 1	Avana	CRISPRn	Knockout	Cas9	KNS-42	Glioblastoma Cell Line	cell proliferation	2	CERES score	FDR	-	-	-	9606	H. sapiens	To identify gene hits at an FDR < 0.05, ORCS estimated FDRs for the CERES Avana dataset using customized gold-standard positive and negative sets of genes. The custom positive set included genes essential in at least 90% of cell lines in both the CERES Avana dataset (PMID:29083409) and the 10 lines included in Bertomeu et al. (PMID:29038160). The custom negative set included genes essential in ze…	BioGRID ORCS	Cell-essential genes
321	29083409	pubmed	Meyers RM (2017)	141-PMID29083409	17670	17670	Yes	1726	CERES	Score Significance	Score.2 (FDR) < 0.05	High Throughput	Negative Selection	Pool	Timecourse	21 Days	-	-	< 1	Avana	CRISPRn	Knockout	Cas9	KNS-60	Glioma Cell Line	cell proliferation	2	CERES score	FDR	-	-	-	9606	H. sapiens	To identify gene hits at an FDR < 0.05, ORCS estimated FDRs for the CERES Avana dataset using customized gold-standard positive and negative sets of genes. The custom positive set included genes essential in at least 90% of cell lines in both the CERES Avana dataset (PMID:29083409) and the 10 lines included in Bertomeu et al. (PMID:29038160). The custom negative set included genes essential in ze…	BioGRID ORCS	Cell-essential genes
322	29083409	pubmed	Meyers RM (2017)	142-PMID29083409	17670	17670	Yes	2143	CERES	Score Significance	Score.2 (FDR) < 0.05	High Throughput	Negative Selection	Pool	Timecourse	21 Days	-	-	< 1	Avana	CRISPRn	Knockout	Cas9	KNS-62	Lung Cancer Cell Line	cell proliferation	2	CERES score	FDR	-	-	-	9606	H. sapiens	To identify gene hits at an FDR < 0.05, ORCS estimated FDRs for the CERES Avana dataset using customized gold-standard positive and negative sets of genes. The custom positive set included genes essential in at least 90% of cell lines in both the CERES Avana dataset (PMID:29083409) and the 10 lines included in Bertomeu et al. (PMID:29038160). The custom negative set included genes essential in ze…	BioGRID ORCS	Cell-essential genes
323	29083409	pubmed	Meyers RM (2017)	143-PMID29083409	17670	17670	Yes	1494	CERES	Score Significance	Score.2 (FDR) < 0.05	High Throughput	Negative Selection	Pool	Timecourse	21 Days	-	-	< 1	Avana	CRISPRn	Knockout	Cas9	KNS-81	Glioma Cell Line	cell proliferation	2	CERES score	FDR	-	-	-	9606	H. sapiens	To identify gene hits at an FDR < 0.05, ORCS estimated FDRs for the CERES Avana dataset using customized gold-standard positive and negative sets of genes. The custom positive set included genes essential in at least 90% of cell lines in both the CERES Avana dataset (PMID:29083409) and the 10 lines included in Bertomeu et al. (PMID:29038160). The custom negative set included genes essential in ze…	BioGRID ORCS	Cell-essential genes
324	29083409	pubmed	Meyers RM (2017)	144-PMID29083409	17670	17670	Yes	1634	CERES	Score Significance	Score.2 (FDR) < 0.05	High Throughput	Negative Selection	Pool	Timecourse	21 Days	-	-	< 1	Avana	CRISPRn	Knockout	Cas9	KP-2	Pancreatic Cancer Cell Line	cell proliferation	2	CERES score	FDR	-	-	-	9606	H. sapiens	To identify gene hits at an FDR < 0.05, ORCS estimated FDRs for the CERES Avana dataset using customized gold-standard positive and negative sets of genes. The custom positive set included genes essential in at least 90% of cell lines in both the CERES Avana dataset (PMID:29083409) and the 10 lines included in Bertomeu et al. (PMID:29038160). The custom negative set included genes essential in ze…	BioGRID ORCS	Cell-essential genes
325	29083409	pubmed	Meyers RM (2017)	145-PMID29083409	17670	17670	Yes	1908	CERES	Score Significance	Score.2 (FDR) < 0.05	High Throughput	Negative Selection	Pool	Timecourse	21 Days	-	-	< 1	Avana	CRISPRn	Knockout	Cas9	KP-3	Pancreatic Cancer Cell Line	cell proliferation	2	CERES score	FDR	-	-	-	9606	H. sapiens	To identify gene hits at an FDR < 0.05, ORCS estimated FDRs for the CERES Avana dataset using customized gold-standard positive and negative sets of genes. The custom positive set included genes essential in at least 90% of cell lines in both the CERES Avana dataset (PMID:29083409) and the 10 lines included in Bertomeu et al. (PMID:29038160). The custom negative set included genes essential in ze…	BioGRID ORCS	Cell-essential genes
326	29083409	pubmed	Meyers RM (2017)	146-PMID29083409	17670	17670	Yes	2178	CERES	Score Significance	Score.2 (FDR) < 0.05	High Throughput	Negative Selection	Pool	Timecourse	21 Days	-	-	< 1	Avana	CRISPRn	Knockout	Cas9	KP-4	Cancer Cell Line	cell proliferation	2	CERES score	FDR	-	-	-	9606	H. sapiens	To identify gene hits at an FDR < 0.05, ORCS estimated FDRs for the CERES Avana dataset using customized gold-standard positive and negative sets of genes. The custom positive set included genes essential in at least 90% of cell lines in both the CERES Avana dataset (PMID:29083409) and the 10 lines included in Bertomeu et al. (PMID:29038160). The custom negative set included genes essential in ze…	BioGRID ORCS	Cell-essential genes
327	29083409	pubmed	Meyers RM (2017)	147-PMID29083409	17670	17670	Yes	2049	CERES	Score Significance	Score.2 (FDR) < 0.05	High Throughput	Negative Selection	Pool	Timecourse	21 Days	-	-	< 1	Avana	CRISPRn	Knockout	Cas9	KPL-1	Breast Cancer Cell Line	cell proliferation	2	CERES score	FDR	-	-	-	9606	H. sapiens	To identify gene hits at an FDR < 0.05, ORCS estimated FDRs for the CERES Avana dataset using customized gold-standard positive and negative sets of genes. The custom positive set included genes essential in at least 90% of cell lines in both the CERES Avana dataset (PMID:29083409) and the 10 lines included in Bertomeu et al. (PMID:29038160). The custom negative set included genes essential in ze…	BioGRID ORCS	Cell-essential genes
328	29083409	pubmed	Meyers RM (2017)	148-PMID29083409	17670	17670	Yes	1236	CERES	Score Significance	Score.2 (FDR) < 0.05	High Throughput	Negative Selection	Pool	Timecourse	21 Days	-	-	< 1	Avana	CRISPRn	Knockout	Cas9	KP-N-YN	Neuroblastoma Cell Line	cell proliferation	2	CERES score	FDR	-	-	-	9606	H. sapiens	To identify gene hits at an FDR < 0.05, ORCS estimated FDRs for the CERES Avana dataset using customized gold-standard positive and negative sets of genes. The custom positive set included genes essential in at least 90% of cell lines in both the CERES Avana dataset (PMID:29083409) and the 10 lines included in Bertomeu et al. (PMID:29038160). The custom negative set included genes essential in ze…	BioGRID ORCS	Cell-essential genes
329	29083409	pubmed	Meyers RM (2017)	149-PMID29083409	17670	17670	Yes	1298	CERES	Score Significance	Score.2 (FDR) < 0.05	High Throughput	Negative Selection	Pool	Timecourse	21 Days	-	-	< 1	Avana	CRISPRn	Knockout	Cas9	KS-1	Glioblastoma Cell Line	cell proliferation	2	CERES score	FDR	-	-	-	9606	H. sapiens	To identify gene hits at an FDR < 0.05, ORCS estimated FDRs for the CERES Avana dataset using customized gold-standard positive and negative sets of genes. The custom positive set included genes essential in at least 90% of cell lines in both the CERES Avana dataset (PMID:29083409) and the 10 lines included in Bertomeu et al. (PMID:29038160). The custom negative set included genes essential in ze…	BioGRID ORCS	Cell-essential genes
330	29083409	pubmed	Meyers RM (2017)	150-PMID29083409	17670	17670	Yes	2067	CERES	Score Significance	Score.2 (FDR) < 0.05	High Throughput	Negative Selection	Pool	Timecourse	21 Days	-	-	< 1	Avana	CRISPRn	Knockout	Cas9	KU-19-19	Bladder Carcinoma	cell proliferation	2	CERES score	FDR	-	-	-	9606	H. sapiens	To identify gene hits at an FDR < 0.05, ORCS estimated FDRs for the CERES Avana dataset using customized gold-standard positive and negative sets of genes. The custom positive set included genes essential in at least 90% of cell lines in both the CERES Avana dataset (PMID:29083409) and the 10 lines included in Bertomeu et al. (PMID:29038160). The custom negative set included genes essential in ze…	BioGRID ORCS	Cell-essential genes
331	29083409	pubmed	Meyers RM (2017)	151-PMID29083409	17670	17670	Yes	1879	CERES	Score Significance	Score.2 (FDR) < 0.05	High Throughput	Negative Selection	Pool	Timecourse	21 Days	-	-	< 1	Avana	CRISPRn	Knockout	Cas9	KURAMOCHI	Ovarian Cancer Cell Line	cell proliferation	2	CERES score	FDR	-	-	-	9606	H. sapiens	To identify gene hits at an FDR < 0.05, ORCS estimated FDRs for the CERES Avana dataset using customized gold-standard positive and negative sets of genes. The custom positive set included genes essential in at least 90% of cell lines in both the CERES Avana dataset (PMID:29083409) and the 10 lines included in Bertomeu et al. (PMID:29038160). The custom negative set included genes essential in ze…	BioGRID ORCS	Cell-essential genes
332	29083409	pubmed	Meyers RM (2017)	152-PMID29083409	17670	17670	Yes	2197	CERES	Score Significance	Score.2 (FDR) < 0.05	High Throughput	Negative Selection	Pool	Timecourse	21 Days	-	-	< 1	Avana	CRISPRn	Knockout	Cas9	KYSE-180	Cancer Cell Line	cell proliferation	2	CERES score	FDR	-	-	-	9606	H. sapiens	To identify gene hits at an FDR < 0.05, ORCS estimated FDRs for the CERES Avana dataset using customized gold-standard positive and negative sets of genes. The custom positive set included genes essential in at least 90% of cell lines in both the CERES Avana dataset (PMID:29083409) and the 10 lines included in Bertomeu et al. (PMID:29038160). The custom negative set included genes essential in ze…	BioGRID ORCS	Cell-essential genes
333	29083409	pubmed	Meyers RM (2017)	153-PMID29083409	17670	17670	Yes	1875	CERES	Score Significance	Score.2 (FDR) < 0.05	High Throughput	Negative Selection	Pool	Timecourse	21 Days	-	-	< 1	Avana	CRISPRn	Knockout	Cas9	KYSE-270	Cancer Cell Line	cell proliferation	2	CERES score	FDR	-	-	-	9606	H. sapiens	To identify gene hits at an FDR < 0.05, ORCS estimated FDRs for the CERES Avana dataset using customized gold-standard positive and negative sets of genes. The custom positive set included genes essential in at least 90% of cell lines in both the CERES Avana dataset (PMID:29083409) and the 10 lines included in Bertomeu et al. (PMID:29038160). The custom negative set included genes essential in ze…	BioGRID ORCS	Cell-essential genes
334	29083409	pubmed	Meyers RM (2017)	51-PMID29083409	17670	17670	Yes	2028	CERES	Score Significance	Score.2 (FDR) < 0.05	High Throughput	Negative Selection	Pool	Timecourse	21 Days	-	-	< 1	Avana	CRISPRn	Knockout	Cas9	KYSE-410	Esophageal Squamous Cell Carcinoma Cell Line	cell proliferation	2	CERES score	FDR	-	-	-	9606	H. sapiens	To identify gene hits at an FDR < 0.05, ORCS estimated FDRs for the CERES Avana dataset using customized gold-standard positive and negative sets of genes. The custom positive set included genes essential in at least 90% of cell lines in both the CERES Avana dataset (PMID:29083409) and the 10 lines included in Bertomeu et al. (PMID:29038160). The custom negative set included genes essential in ze…	BioGRID ORCS	Cell-essential genes
335	29083409	pubmed	Meyers RM (2017)	154-PMID29083409	17670	17670	Yes	2032	CERES	Score Significance	Score.2 (FDR) < 0.05	High Throughput	Negative Selection	Pool	Timecourse	21 Days	-	-	< 1	Avana	CRISPRn	Knockout	Cas9	KYSE-450	Cancer Cell Line	cell proliferation	2	CERES score	FDR	-	-	-	9606	H. sapiens	To identify gene hits at an FDR < 0.05, ORCS estimated FDRs for the CERES Avana dataset using customized gold-standard positive and negative sets of genes. The custom positive set included genes essential in at least 90% of cell lines in both the CERES Avana dataset (PMID:29083409) and the 10 lines included in Bertomeu et al. (PMID:29038160). The custom negative set included genes essential in ze…	BioGRID ORCS	Cell-essential genes
336	29083409	pubmed	Meyers RM (2017)	155-PMID29083409	17670	17670	Yes	2137	CERES	Score Significance	Score.2 (FDR) < 0.05	High Throughput	Negative Selection	Pool	Timecourse	21 Days	-	-	< 1	Avana	CRISPRn	Knockout	Cas9	KYSE-70	Cancer Cell Line	cell proliferation	2	CERES score	FDR	-	-	-	9606	H. sapiens	To identify gene hits at an FDR < 0.05, ORCS estimated FDRs for the CERES Avana dataset using customized gold-standard positive and negative sets of genes. The custom positive set included genes essential in at least 90% of cell lines in both the CERES Avana dataset (PMID:29083409) and the 10 lines included in Bertomeu et al. (PMID:29038160). The custom negative set included genes essential in ze…	BioGRID ORCS	Cell-essential genes
337	29083409	pubmed	Meyers RM (2017)	156-PMID29083409	17670	17670	Yes	2003	CERES	Score Significance	Score.2 (FDR) < 0.05	High Throughput	Negative Selection	Pool	Timecourse	21 Days	-	-	< 1	Avana	CRISPRn	Knockout	Cas9	LCLC-103H	Lung Cancer Cell Line	cell proliferation	2	CERES score	FDR	-	-	-	9606	H. sapiens	To identify gene hits at an FDR < 0.05, ORCS estimated FDRs for the CERES Avana dataset using customized gold-standard positive and negative sets of genes. The custom positive set included genes essential in at least 90% of cell lines in both the CERES Avana dataset (PMID:29083409) and the 10 lines included in Bertomeu et al. (PMID:29038160). The custom negative set included genes essential in ze…	BioGRID ORCS	Cell-essential genes
338	29083409	pubmed	Meyers RM (2017)	157-PMID29083409	17670	17670	Yes	1922	CERES	Score Significance	Score.2 (FDR) < 0.05	High Throughput	Negative Selection	Pool	Timecourse	21 Days	-	-	< 1	Avana	CRISPRn	Knockout	Cas9	RCB1941	Hepatocellular Carcinoma	cell proliferation	2	CERES score	FDR	-	-	-	9606	H. sapiens	To identify gene hits at an FDR < 0.05, ORCS estimated FDRs for the CERES Avana dataset using customized gold-standard positive and negative sets of genes. The custom positive set included genes essential in at least 90% of cell lines in both the CERES Avana dataset (PMID:29083409) and the 10 lines included in Bertomeu et al. (PMID:29038160). The custom negative set included genes essential in ze…	BioGRID ORCS	Cell-essential genes
339	29083409	pubmed	Meyers RM (2017)	158-PMID29083409	17670	17670	Yes	2185	CERES	Score Significance	Score.2 (FDR) < 0.05	High Throughput	Negative Selection	Pool	Timecourse	21 Days	-	-	< 1	Avana	CRISPRn	Knockout	Cas9	LK-2	Lung Squamous Cell Carcinoma Cell Line	cell proliferation	2	CERES score	FDR	-	-	-	9606	H. sapiens	To identify gene hits at an FDR < 0.05, ORCS estimated FDRs for the CERES Avana dataset using customized gold-standard positive and negative sets of genes. The custom positive set included genes essential in at least 90% of cell lines in both the CERES Avana dataset (PMID:29083409) and the 10 lines included in Bertomeu et al. (PMID:29038160). The custom negative set included genes essential in ze…	BioGRID ORCS	Cell-essential genes
340	29083409	pubmed	Meyers RM (2017)	159-PMID29083409	17670	17670	Yes	1947	CERES	Score Significance	Score.2 (FDR) < 0.05	High Throughput	Negative Selection	Pool	Timecourse	21 Days	-	-	< 1	Avana	CRISPRn	Knockout	Cas9	LN-18	Glioblastoma Cell Line	cell proliferation	2	CERES score	FDR	-	-	-	9606	H. sapiens	To identify gene hits at an FDR < 0.05, ORCS estimated FDRs for the CERES Avana dataset using customized gold-standard positive and negative sets of genes. The custom positive set included genes essential in at least 90% of cell lines in both the CERES Avana dataset (PMID:29083409) and the 10 lines included in Bertomeu et al. (PMID:29038160). The custom negative set included genes essential in ze…	BioGRID ORCS	Cell-essential genes
341	29083409	pubmed	Meyers RM (2017)	160-PMID29083409	17670	17670	Yes	1893	CERES	Score Significance	Score.2 (FDR) < 0.05	High Throughput	Negative Selection	Pool	Timecourse	21 Days	-	-	< 1	Avana	CRISPRn	Knockout	Cas9	LN-235	Glioblastoma Cell Line	cell proliferation	2	CERES score	FDR	-	-	-	9606	H. sapiens	To identify gene hits at an FDR < 0.05, ORCS estimated FDRs for the CERES Avana dataset using customized gold-standard positive and negative sets of genes. The custom positive set included genes essential in at least 90% of cell lines in both the CERES Avana dataset (PMID:29083409) and the 10 lines included in Bertomeu et al. (PMID:29038160). The custom negative set included genes essential in ze…	BioGRID ORCS	Cell-essential genes
342	29083409	pubmed	Meyers RM (2017)	161-PMID29083409	17670	17670	Yes	2023	CERES	Score Significance	Score.2 (FDR) < 0.05	High Throughput	Negative Selection	Pool	Timecourse	21 Days	-	-	< 1	Avana	CRISPRn	Knockout	Cas9	LN-382	Glioblastoma Cell Line	cell proliferation	2	CERES score	FDR	-	-	-	9606	H. sapiens	To identify gene hits at an FDR < 0.05, ORCS estimated FDRs for the CERES Avana dataset using customized gold-standard positive and negative sets of genes. The custom positive set included genes essential in at least 90% of cell lines in both the CERES Avana dataset (PMID:29083409) and the 10 lines included in Bertomeu et al. (PMID:29038160). The custom negative set included genes essential in ze…	BioGRID ORCS	Cell-essential genes
343	29083409	pubmed	Meyers RM (2017)	162-PMID29083409	17670	17670	Yes	1770	CERES	Score Significance	Score.2 (FDR) < 0.05	High Throughput	Negative Selection	Pool	Timecourse	21 Days	-	-	< 1	Avana	CRISPRn	Knockout	Cas9	LN-443	Glioblastoma Cell Line	cell proliferation	2	CERES score	FDR	-	-	-	9606	H. sapiens	To identify gene hits at an FDR < 0.05, ORCS estimated FDRs for the CERES Avana dataset using customized gold-standard positive and negative sets of genes. The custom positive set included genes essential in at least 90% of cell lines in both the CERES Avana dataset (PMID:29083409) and the 10 lines included in Bertomeu et al. (PMID:29038160). The custom negative set included genes essential in ze…	BioGRID ORCS	Cell-essential genes
346	29083409	pubmed	Meyers RM (2017)	163-PMID29083409	17670	17670	Yes	1936	CERES	Score Significance	Score.2 (FDR) < 0.05	High Throughput	Negative Selection	Pool	Timecourse	21 Days	-	-	< 1	Avana	CRISPRn	Knockout	Cas9	LN-308	Glioblastoma Cell Line	cell proliferation	2	CERES score	FDR	-	-	-	9606	H. sapiens	To identify gene hits at an FDR < 0.05, ORCS estimated FDRs for the CERES Avana dataset using customized gold-standard positive and negative sets of genes. The custom positive set included genes essential in at least 90% of cell lines in both the CERES Avana dataset (PMID:29083409) and the 10 lines included in Bertomeu et al. (PMID:29038160). The custom negative set included genes essential in ze…	BioGRID ORCS	Cell-essential genes
347	29083409	pubmed	Meyers RM (2017)	164-PMID29083409	17670	17670	Yes	1637	CERES	Score Significance	Score.2 (FDR) < 0.05	High Throughput	Negative Selection	Pool	Timecourse	21 Days	-	-	< 1	Avana	CRISPRn	Knockout	Cas9	LoVo	Colonic Adenocarcinoma Cell Line	cell proliferation	2	CERES score	FDR	-	-	-	9606	H. sapiens	To identify gene hits at an FDR < 0.05, ORCS estimated FDRs for the CERES Avana dataset using customized gold-standard positive and negative sets of genes. The custom positive set included genes essential in at least 90% of cell lines in both the CERES Avana dataset (PMID:29083409) and the 10 lines included in Bertomeu et al. (PMID:29038160). The custom negative set included genes essential in ze…	BioGRID ORCS	Cell-essential genes
348	29083409	pubmed	Meyers RM (2017)	165-PMID29083409	17670	17670	Yes	1899	CERES	Score Significance	Score.2 (FDR) < 0.05	High Throughput	Negative Selection	Pool	Timecourse	21 Days	-	-	< 1	Avana	CRISPRn	Knockout	Cas9	LS-180	Colorectal Adenocarcinoma Cell Line	cell proliferation	2	CERES score	FDR	-	-	-	9606	H. sapiens	To identify gene hits at an FDR < 0.05, ORCS estimated FDRs for the CERES Avana dataset using customized gold-standard positive and negative sets of genes. The custom positive set included genes essential in at least 90% of cell lines in both the CERES Avana dataset (PMID:29083409) and the 10 lines included in Bertomeu et al. (PMID:29038160). The custom negative set included genes essential in ze…	BioGRID ORCS	Cell-essential genes
349	29083409	pubmed	Meyers RM (2017)	166-PMID29083409	17670	17670	Yes	1930	CERES	Score Significance	Score.2 (FDR) < 0.05	High Throughput	Negative Selection	Pool	Timecourse	21 Days	-	-	< 1	Avana	CRISPRn	Knockout	Cas9	LS513	Cecum Cancer Cell Line	cell proliferation	2	CERES score	FDR	-	-	-	9606	H. sapiens	To identify gene hits at an FDR < 0.05, ORCS estimated FDRs for the CERES Avana dataset using customized gold-standard positive and negative sets of genes. The custom positive set included genes essential in at least 90% of cell lines in both the CERES Avana dataset (PMID:29083409) and the 10 lines included in Bertomeu et al. (PMID:29038160). The custom negative set included genes essential in ze…	BioGRID ORCS	Cell-essential genes
350	29083409	pubmed	Meyers RM (2017)	167-PMID29083409	17670	17670	Yes	1804	CERES	Score Significance	Score.2 (FDR) < 0.05	High Throughput	Negative Selection	Pool	Timecourse	21 Days	-	-	< 1	Avana	CRISPRn	Knockout	Cas9	LS-1034	Cecum Cancer Cell Line	cell proliferation	2	CERES score	FDR	-	-	-	9606	H. sapiens	To identify gene hits at an FDR < 0.05, ORCS estimated FDRs for the CERES Avana dataset using customized gold-standard positive and negative sets of genes. The custom positive set included genes essential in at least 90% of cell lines in both the CERES Avana dataset (PMID:29083409) and the 10 lines included in Bertomeu et al. (PMID:29038160). The custom negative set included genes essential in ze…	BioGRID ORCS	Cell-essential genes
351	29083409	pubmed	Meyers RM (2017)	168-PMID29083409	17670	17670	Yes	1886	CERES	Score Significance	Score.2 (FDR) < 0.05	High Throughput	Negative Selection	Pool	Timecourse	21 Days	-	-	< 1	Avana	CRISPRn	Knockout	Cas9	LUDLU-1	Lung Squamous Cell Carcinoma Cell Line	cell proliferation	2	CERES score	FDR	-	-	-	9606	H. sapiens	To identify gene hits at an FDR < 0.05, ORCS estimated FDRs for the CERES Avana dataset using customized gold-standard positive and negative sets of genes. The custom positive set included genes essential in at least 90% of cell lines in both the CERES Avana dataset (PMID:29083409) and the 10 lines included in Bertomeu et al. (PMID:29038160). The custom negative set included genes essential in ze…	BioGRID ORCS	Cell-essential genes
352	29083409	pubmed	Meyers RM (2017)	169-PMID29083409	17670	17670	Yes	2293	CERES	Score Significance	Score.2 (FDR) < 0.05	High Throughput	Negative Selection	Pool	Timecourse	21 Days	-	-	< 1	Avana	CRISPRn	Knockout	Cas9	LXF-289	Lung Cancer Cell Line	cell proliferation	2	CERES score	FDR	-	-	-	9606	H. sapiens	To identify gene hits at an FDR < 0.05, ORCS estimated FDRs for the CERES Avana dataset using customized gold-standard positive and negative sets of genes. The custom positive set included genes essential in at least 90% of cell lines in both the CERES Avana dataset (PMID:29083409) and the 10 lines included in Bertomeu et al. (PMID:29038160). The custom negative set included genes essential in ze…	BioGRID ORCS	Cell-essential genes
353	29083409	pubmed	Meyers RM (2017)	170-PMID29083409	17670	17670	Yes	1884	CERES	Score Significance	Score.2 (FDR) < 0.05	High Throughput	Negative Selection	Pool	Timecourse	21 Days	-	-	< 1	Avana	CRISPRn	Knockout	Cas9	M059K	Cancer Cell Line	cell proliferation	2	CERES score	FDR	-	-	-	9606	H. sapiens	To identify gene hits at an FDR < 0.05, ORCS estimated FDRs for the CERES Avana dataset using customized gold-standard positive and negative sets of genes. The custom positive set included genes essential in at least 90% of cell lines in both the CERES Avana dataset (PMID:29083409) and the 10 lines included in Bertomeu et al. (PMID:29038160). The custom negative set included genes essential in ze…	BioGRID ORCS	Cell-essential genes
354	29083409	pubmed	Meyers RM (2017)	171-PMID29083409	17670	17670	Yes	1792	CERES	Score Significance	Score.2 (FDR) < 0.05	High Throughput	Negative Selection	Pool	Timecourse	21 Days	-	-	< 1	Avana	CRISPRn	Knockout	Cas9	MALME-3M	Melanoma Cell Line	cell proliferation	2	CERES score	FDR	-	-	-	9606	H. sapiens	To identify gene hits at an FDR < 0.05, ORCS estimated FDRs for the CERES Avana dataset using customized gold-standard positive and negative sets of genes. The custom positive set included genes essential in at least 90% of cell lines in both the CERES Avana dataset (PMID:29083409) and the 10 lines included in Bertomeu et al. (PMID:29038160). The custom negative set included genes essential in ze…	BioGRID ORCS	Cell-essential genes
355	29083409	pubmed	Meyers RM (2017)	172-PMID29083409	17670	17670	Yes	1882	CERES	Score Significance	Score.2 (FDR) < 0.05	High Throughput	Negative Selection	Pool	Timecourse	21 Days	-	-	< 1	Avana	CRISPRn	Knockout	Cas9	MCAS	Ovarian Cancer Cell Line	cell proliferation	2	CERES score	FDR	-	-	-	9606	H. sapiens	To identify gene hits at an FDR < 0.05, ORCS estimated FDRs for the CERES Avana dataset using customized gold-standard positive and negative sets of genes. The custom positive set included genes essential in at least 90% of cell lines in both the CERES Avana dataset (PMID:29083409) and the 10 lines included in Bertomeu et al. (PMID:29038160). The custom negative set included genes essential in ze…	BioGRID ORCS	Cell-essential genes
356	29083409	pubmed	Meyers RM (2017)	173-PMID29083409	17670	17670	Yes	1656	CERES	Score Significance	Score.2 (FDR) < 0.05	High Throughput	Negative Selection	Pool	Timecourse	21 Days	-	-	< 1	Avana	CRISPRn	Knockout	Cas9	MDAMB157	Breast Cancer Cell Line	cell proliferation	2	CERES score	FDR	-	-	-	9606	H. sapiens	To identify gene hits at an FDR < 0.05, ORCS estimated FDRs for the CERES Avana dataset using customized gold-standard positive and negative sets of genes. The custom positive set included genes essential in at least 90% of cell lines in both the CERES Avana dataset (PMID:29083409) and the 10 lines included in Bertomeu et al. (PMID:29038160). The custom negative set included genes essential in ze…	BioGRID ORCS	Cell-essential genes
357	29083409	pubmed	Meyers RM (2017)	174-PMID29083409	17670	17670	Yes	1981	CERES	Score Significance	Score.2 (FDR) < 0.05	High Throughput	Negative Selection	Pool	Timecourse	21 Days	-	-	< 1	Avana	CRISPRn	Knockout	Cas9	MDA-MB-231	Breast Adenocarcinoma Cell Line	cell proliferation	2	CERES score	FDR	-	-	-	9606	H. sapiens	To identify gene hits at an FDR < 0.05, ORCS estimated FDRs for the CERES Avana dataset using customized gold-standard positive and negative sets of genes. The custom positive set included genes essential in at least 90% of cell lines in both the CERES Avana dataset (PMID:29083409) and the 10 lines included in Bertomeu et al. (PMID:29038160). The custom negative set included genes essential in ze…	BioGRID ORCS	Cell-essential genes
358	29083409	pubmed	Meyers RM (2017)	175-PMID29083409	17670	17670	Yes	1768	CERES	Score Significance	Score.2 (FDR) < 0.05	High Throughput	Negative Selection	Pool	Timecourse	21 Days	-	-	< 1	Avana	CRISPRn	Knockout	Cas9	MDAMB415	Breast Cancer Cell Line	cell proliferation	2	CERES score	FDR	-	-	-	9606	H. sapiens	To identify gene hits at an FDR < 0.05, ORCS estimated FDRs for the CERES Avana dataset using customized gold-standard positive and negative sets of genes. The custom positive set included genes essential in at least 90% of cell lines in both the CERES Avana dataset (PMID:29083409) and the 10 lines included in Bertomeu et al. (PMID:29038160). The custom negative set included genes essential in ze…	BioGRID ORCS	Cell-essential genes
359	29083409	pubmed	Meyers RM (2017)	176-PMID29083409	17670	17670	Yes	2081	CERES	Score Significance	Score.2 (FDR) < 0.05	High Throughput	Negative Selection	Pool	Timecourse	21 Days	-	-	< 1	Avana	CRISPRn	Knockout	Cas9	MDA-MB-435S	MDA-MB-435 cell	cell proliferation	2	CERES score	FDR	-	-	-	9606	H. sapiens	To identify gene hits at an FDR < 0.05, ORCS estimated FDRs for the CERES Avana dataset using customized gold-standard positive and negative sets of genes. The custom positive set included genes essential in at least 90% of cell lines in both the CERES Avana dataset (PMID:29083409) and the 10 lines included in Bertomeu et al. (PMID:29038160). The custom negative set included genes essential in ze…	BioGRID ORCS	Cell-essential genes
360	29083409	pubmed	Meyers RM (2017)	177-PMID29083409	17670	17670	Yes	2152	CERES	Score Significance	Score.2 (FDR) < 0.05	High Throughput	Negative Selection	Pool	Timecourse	21 Days	-	-	< 1	Avana	CRISPRn	Knockout	Cas9	MDA-MB-436	Mammary Gland Tumor Cell Line	cell proliferation	2	CERES score	FDR	-	-	-	9606	H. sapiens	To identify gene hits at an FDR < 0.05, ORCS estimated FDRs for the CERES Avana dataset using customized gold-standard positive and negative sets of genes. The custom positive set included genes essential in at least 90% of cell lines in both the CERES Avana dataset (PMID:29083409) and the 10 lines included in Bertomeu et al. (PMID:29038160). The custom negative set included genes essential in ze…	BioGRID ORCS	Cell-essential genes
361	29083409	pubmed	Meyers RM (2017)	178-PMID29083409	17670	17670	Yes	1852	CERES	Score Significance	Score.2 (FDR) < 0.05	High Throughput	Negative Selection	Pool	Timecourse	21 Days	-	-	< 1	Avana	CRISPRn	Knockout	Cas9	MDA-MB-453	Mammary Gland Tumor Cell Line	cell proliferation	2	CERES score	FDR	-	-	-	9606	H. sapiens	To identify gene hits at an FDR < 0.05, ORCS estimated FDRs for the CERES Avana dataset using customized gold-standard positive and negative sets of genes. The custom positive set included genes essential in at least 90% of cell lines in both the CERES Avana dataset (PMID:29083409) and the 10 lines included in Bertomeu et al. (PMID:29038160). The custom negative set included genes essential in ze…	BioGRID ORCS	Cell-essential genes
362	29083409	pubmed	Meyers RM (2017)	179-PMID29083409	17670	17670	Yes	1943	CERES	Score Significance	Score.2 (FDR) < 0.05	High Throughput	Negative Selection	Pool	Timecourse	21 Days	-	-	< 1	Avana	CRISPRn	Knockout	Cas9	MDA-MB-468	Mammary Gland Tumor Cell Line	cell proliferation	2	CERES score	FDR	-	-	-	9606	H. sapiens	To identify gene hits at an FDR < 0.05, ORCS estimated FDRs for the CERES Avana dataset using customized gold-standard positive and negative sets of genes. The custom positive set included genes essential in at least 90% of cell lines in both the CERES Avana dataset (PMID:29083409) and the 10 lines included in Bertomeu et al. (PMID:29038160). The custom negative set included genes essential in ze…	BioGRID ORCS	Cell-essential genes
363	29083409	pubmed	Meyers RM (2017)	180-PMID29083409	17670	17670	Yes	2081	CERES	Score Significance	Score.2 (FDR) < 0.05	High Throughput	Negative Selection	Pool	Timecourse	21 Days	-	-	< 1	Avana	CRISPRn	Knockout	Cas9	MDST8	Colonic Cancer Cell Line	cell proliferation	2	CERES score	FDR	-	-	-	9606	H. sapiens	To identify gene hits at an FDR < 0.05, ORCS estimated FDRs for the CERES Avana dataset using customized gold-standard positive and negative sets of genes. The custom positive set included genes essential in at least 90% of cell lines in both the CERES Avana dataset (PMID:29083409) and the 10 lines included in Bertomeu et al. (PMID:29038160). The custom negative set included genes essential in ze…	BioGRID ORCS	Cell-essential genes
364	29083409	pubmed	Meyers RM (2017)	181-PMID29083409	17670	17670	Yes	1865	CERES	Score Significance	Score.2 (FDR) < 0.05	High Throughput	Negative Selection	Pool	Timecourse	21 Days	-	-	< 1	Avana	CRISPRn	Knockout	Cas9	MEL-HO	Melanoma Cell Line	cell proliferation	2	CERES score	FDR	-	-	-	9606	H. sapiens	To identify gene hits at an FDR < 0.05, ORCS estimated FDRs for the CERES Avana dataset using customized gold-standard positive and negative sets of genes. The custom positive set included genes essential in at least 90% of cell lines in both the CERES Avana dataset (PMID:29083409) and the 10 lines included in Bertomeu et al. (PMID:29038160). The custom negative set included genes essential in ze…	BioGRID ORCS	Cell-essential genes
365	29083409	pubmed	Meyers RM (2017)	182-PMID29083409	17670	17670	Yes	2132	CERES	Score Significance	Score.2 (FDR) < 0.05	High Throughput	Negative Selection	Pool	Timecourse	21 Days	-	-	< 1	Avana	CRISPRn	Knockout	Cas9	MEL-JUSO	Melanoma Cell Line	cell proliferation	2	CERES score	FDR	-	-	-	9606	H. sapiens	To identify gene hits at an FDR < 0.05, ORCS estimated FDRs for the CERES Avana dataset using customized gold-standard positive and negative sets of genes. The custom positive set included genes essential in at least 90% of cell lines in both the CERES Avana dataset (PMID:29083409) and the 10 lines included in Bertomeu et al. (PMID:29038160). The custom negative set included genes essential in ze…	BioGRID ORCS	Cell-essential genes
366	29083409	pubmed	Meyers RM (2017)	183-PMID29083409	17670	17670	Yes	1776	CERES	Score Significance	Score.2 (FDR) < 0.05	High Throughput	Negative Selection	Pool	Timecourse	21 Days	-	-	< 1	Avana	CRISPRn	Knockout	Cas9	MFE-319	Endometrial Cancer Cell Line	cell proliferation	2	CERES score	FDR	-	-	-	9606	H. sapiens	To identify gene hits at an FDR < 0.05, ORCS estimated FDRs for the CERES Avana dataset using customized gold-standard positive and negative sets of genes. The custom positive set included genes essential in at least 90% of cell lines in both the CERES Avana dataset (PMID:29083409) and the 10 lines included in Bertomeu et al. (PMID:29038160). The custom negative set included genes essential in ze…	BioGRID ORCS	Cell-essential genes
367	29083409	pubmed	Meyers RM (2017)	184-PMID29083409	17670	17670	Yes	1680	CERES	Score Significance	Score.2 (FDR) < 0.05	High Throughput	Negative Selection	Pool	Timecourse	21 Days	-	-	< 1	Avana	CRISPRn	Knockout	Cas9	MHH-NB-11	Neuroblastoma Cell Line	cell proliferation	2	CERES score	FDR	-	-	-	9606	H. sapiens	To identify gene hits at an FDR < 0.05, ORCS estimated FDRs for the CERES Avana dataset using customized gold-standard positive and negative sets of genes. The custom positive set included genes essential in at least 90% of cell lines in both the CERES Avana dataset (PMID:29083409) and the 10 lines included in Bertomeu et al. (PMID:29038160). The custom negative set included genes essential in ze…	BioGRID ORCS	Cell-essential genes
368	29083409	pubmed	Meyers RM (2017)	185-PMID29083409	17670	17670	Yes	2257	CERES	Score Significance	Score.2 (FDR) < 0.05	High Throughput	Negative Selection	Pool	Timecourse	21 Days	-	-	< 1	Avana	CRISPRn	Knockout	Cas9	MIA Paca-2	Cancer Cell Line	cell proliferation	2	CERES score	FDR	-	-	-	9606	H. sapiens	To identify gene hits at an FDR < 0.05, ORCS estimated FDRs for the CERES Avana dataset using customized gold-standard positive and negative sets of genes. The custom positive set included genes essential in at least 90% of cell lines in both the CERES Avana dataset (PMID:29083409) and the 10 lines included in Bertomeu et al. (PMID:29038160). The custom negative set included genes essential in ze…	BioGRID ORCS	Cell-essential genes
369	29083409	pubmed	Meyers RM (2017)	186-PMID29083409	17670	17670	Yes	1730	CERES	Score Significance	Score.2 (FDR) < 0.05	High Throughput	Negative Selection	Pool	Timecourse	21 Days	-	-	< 1	Avana	CRISPRn	Knockout	Cas9	MKN-45	Gastric Adenocarcinoma Cell Line	cell proliferation	2	CERES score	FDR	-	-	-	9606	H. sapiens	To identify gene hits at an FDR < 0.05, ORCS estimated FDRs for the CERES Avana dataset using customized gold-standard positive and negative sets of genes. The custom positive set included genes essential in at least 90% of cell lines in both the CERES Avana dataset (PMID:29083409) and the 10 lines included in Bertomeu et al. (PMID:29038160). The custom negative set included genes essential in ze…	BioGRID ORCS	Cell-essential genes
370	29083409	pubmed	Meyers RM (2017)	187-PMID29083409	17670	17670	Yes	2062	CERES	Score Significance	Score.2 (FDR) < 0.05	High Throughput	Negative Selection	Pool	Timecourse	21 Days	-	-	< 1	Avana	CRISPRn	Knockout	Cas9	MOLM-13	Acute Myeloid Leukemia Cell Line	cell proliferation	2	CERES score	FDR	-	-	-	9606	H. sapiens	To identify gene hits at an FDR < 0.05, ORCS estimated FDRs for the CERES Avana dataset using customized gold-standard positive and negative sets of genes. The custom positive set included genes essential in at least 90% of cell lines in both the CERES Avana dataset (PMID:29083409) and the 10 lines included in Bertomeu et al. (PMID:29038160). The custom negative set included genes essential in ze…	BioGRID ORCS	Cell-essential genes
371	29028833	pubmed	Cheng J (2017)	1-PMID29028833	18460	18460	Yes	481	MaGeCK	Score Significance	Score.3 (FDR) < 0.05	High Throughput	Negative Selection	Pool	Timecourse	1 Months	-	-	0.3	H1/H2 library	CRISPRn	Knockout	Cas9	MKL-1	Cancer Cell Line	cell proliferation	3	MaGeCK Score	p-Value	FDR	-	-	9606	H. sapiens	MKL-1 cells are a Merkel cell carcinoma (MCC) cell line that contains integrated copies of Merkel cell polyomavirus DNA that express a truncated form of Large T antigen (LT) and an intact Small T antigen (ST)	BioGRID ORCS	Cell-essential genes
372	29083409	pubmed	Meyers RM (2017)	188-PMID29083409	17670	17670	Yes	2123	CERES	Score Significance	Score.2 (FDR) < 0.05	High Throughput	Negative Selection	Pool	Timecourse	21 Days	-	-	< 1	Avana	CRISPRn	Knockout	Cas9	MOR/CPR	Lung Adenocarcinoma Cell Line	cell proliferation	2	CERES score	FDR	-	-	-	9606	H. sapiens	To identify gene hits at an FDR < 0.05, ORCS estimated FDRs for the CERES Avana dataset using customized gold-standard positive and negative sets of genes. The custom positive set included genes essential in at least 90% of cell lines in both the CERES Avana dataset (PMID:29083409) and the 10 lines included in Bertomeu et al. (PMID:29038160). The custom negative set included genes essential in ze…	BioGRID ORCS	Cell-essential genes
373	29083409	pubmed	Meyers RM (2017)	189-PMID29083409	17670	17670	Yes	2127	CERES	Score Significance	Score.2 (FDR) < 0.05	High Throughput	Negative Selection	Pool	Timecourse	21 Days	-	-	< 1	Avana	CRISPRn	Knockout	Cas9	MV4-11	Acute Myeloid Leukemia Cell Line	cell proliferation	2	CERES score	FDR	-	-	-	9606	H. sapiens	To identify gene hits at an FDR < 0.05, ORCS estimated FDRs for the CERES Avana dataset using customized gold-standard positive and negative sets of genes. The custom positive set included genes essential in at least 90% of cell lines in both the CERES Avana dataset (PMID:29083409) and the 10 lines included in Bertomeu et al. (PMID:29038160). The custom negative set included genes essential in ze…	BioGRID ORCS	Cell-essential genes
374	29083409	pubmed	Meyers RM (2017)	190-PMID29083409	17670	17670	Yes	1729	CERES	Score Significance	Score.2 (FDR) < 0.05	High Throughput	Negative Selection	Pool	Timecourse	21 Days	-	-	< 1	Avana	CRISPRn	Knockout	Cas9	NB-1	Neuroblastoma Cell Line	cell proliferation	2	CERES score	FDR	-	-	-	9606	H. sapiens	To identify gene hits at an FDR < 0.05, ORCS estimated FDRs for the CERES Avana dataset using customized gold-standard positive and negative sets of genes. The custom positive set included genes essential in at least 90% of cell lines in both the CERES Avana dataset (PMID:29083409) and the 10 lines included in Bertomeu et al. (PMID:29038160). The custom negative set included genes essential in ze…	BioGRID ORCS	Cell-essential genes
375	29083409	pubmed	Meyers RM (2017)	191-PMID29083409	17670	17670	Yes	1622	CERES	Score Significance	Score.2 (FDR) < 0.05	High Throughput	Negative Selection	Pool	Timecourse	21 Days	-	-	< 1	Avana	CRISPRn	Knockout	Cas9	NB-4	Acute Myeloid Leukemia Cell Line	cell proliferation	2	CERES score	FDR	-	-	-	9606	H. sapiens	To identify gene hits at an FDR < 0.05, ORCS estimated FDRs for the CERES Avana dataset using customized gold-standard positive and negative sets of genes. The custom positive set included genes essential in at least 90% of cell lines in both the CERES Avana dataset (PMID:29083409) and the 10 lines included in Bertomeu et al. (PMID:29038160). The custom negative set included genes essential in ze…	BioGRID ORCS	Cell-essential genes
376	29083409	pubmed	Meyers RM (2017)	192-PMID29083409	17670	17670	Yes	1905	CERES	Score Significance	Score.2 (FDR) < 0.05	High Throughput	Negative Selection	Pool	Timecourse	21 Days	-	-	< 1	Avana	CRISPRn	Knockout	Cas9	NCI-H23	Lung Adenocarcinoma Cell Line	cell proliferation	2	CERES score	FDR	-	-	-	9606	H. sapiens	To identify gene hits at an FDR < 0.05, ORCS estimated FDRs for the CERES Avana dataset using customized gold-standard positive and negative sets of genes. The custom positive set included genes essential in at least 90% of cell lines in both the CERES Avana dataset (PMID:29083409) and the 10 lines included in Bertomeu et al. (PMID:29038160). The custom negative set included genes essential in ze…	BioGRID ORCS	Cell-essential genes
377	29083409	pubmed	Meyers RM (2017)	193-PMID29083409	17670	17670	Yes	2188	CERES	Score Significance	Score.2 (FDR) < 0.05	High Throughput	Negative Selection	Pool	Timecourse	21 Days	-	-	< 1	Avana	CRISPRn	Knockout	Cas9	NCI-H322	Non-Small Cell Lung Cancer Cell Line	cell proliferation	2	CERES score	FDR	-	-	-	9606	H. sapiens	To identify gene hits at an FDR < 0.05, ORCS estimated FDRs for the CERES Avana dataset using customized gold-standard positive and negative sets of genes. The custom positive set included genes essential in at least 90% of cell lines in both the CERES Avana dataset (PMID:29083409) and the 10 lines included in Bertomeu et al. (PMID:29038160). The custom negative set included genes essential in ze…	BioGRID ORCS	Cell-essential genes
378	29083409	pubmed	Meyers RM (2017)	194-PMID29083409	17670	17670	Yes	2046	CERES	Score Significance	Score.2 (FDR) < 0.05	High Throughput	Negative Selection	Pool	Timecourse	21 Days	-	-	< 1	Avana	CRISPRn	Knockout	Cas9	NCI-H441	Lung Adenocarcinoma Cell Line	cell proliferation	2	CERES score	FDR	-	-	-	9606	H. sapiens	To identify gene hits at an FDR < 0.05, ORCS estimated FDRs for the CERES Avana dataset using customized gold-standard positive and negative sets of genes. The custom positive set included genes essential in at least 90% of cell lines in both the CERES Avana dataset (PMID:29083409) and the 10 lines included in Bertomeu et al. (PMID:29038160). The custom negative set included genes essential in ze…	BioGRID ORCS	Cell-essential genes
379	29083409	pubmed	Meyers RM (2017)	195-PMID29083409	17670	17670	Yes	1821	CERES	Score Significance	Score.2 (FDR) < 0.05	High Throughput	Negative Selection	Pool	Timecourse	21 Days	-	-	< 1	Avana	CRISPRn	Knockout	Cas9	NCI-H460	Large Cell Lung Cancer Cell Line	cell proliferation	2	CERES score	FDR	-	-	-	9606	H. sapiens	To identify gene hits at an FDR < 0.05, ORCS estimated FDRs for the CERES Avana dataset using customized gold-standard positive and negative sets of genes. The custom positive set included genes essential in at least 90% of cell lines in both the CERES Avana dataset (PMID:29083409) and the 10 lines included in Bertomeu et al. (PMID:29038160). The custom negative set included genes essential in ze…	BioGRID ORCS	Cell-essential genes
380	29083409	pubmed	Meyers RM (2017)	196-PMID29083409	17670	17670	Yes	1663	CERES	Score Significance	Score.2 (FDR) < 0.05	High Throughput	Negative Selection	Pool	Timecourse	21 Days	-	-	< 1	Avana	CRISPRn	Knockout	Cas9	NCI-H520	Non-Small Cell Lung Cancer Cell Line	cell proliferation	2	CERES score	FDR	-	-	-	9606	H. sapiens	To identify gene hits at an FDR < 0.05, ORCS estimated FDRs for the CERES Avana dataset using customized gold-standard positive and negative sets of genes. The custom positive set included genes essential in at least 90% of cell lines in both the CERES Avana dataset (PMID:29083409) and the 10 lines included in Bertomeu et al. (PMID:29038160). The custom negative set included genes essential in ze…	BioGRID ORCS	Cell-essential genes
381	29083409	pubmed	Meyers RM (2017)	197-PMID29083409	17670	17670	Yes	1600	CERES	Score Significance	Score.2 (FDR) < 0.05	High Throughput	Negative Selection	Pool	Timecourse	21 Days	-	-	< 1	Avana	CRISPRn	Knockout	Cas9	NCI-H716	Cecum Cancer Cell Line	cell proliferation	2	CERES score	FDR	-	-	-	9606	H. sapiens	To identify gene hits at an FDR < 0.05, ORCS estimated FDRs for the CERES Avana dataset using customized gold-standard positive and negative sets of genes. The custom positive set included genes essential in at least 90% of cell lines in both the CERES Avana dataset (PMID:29083409) and the 10 lines included in Bertomeu et al. (PMID:29038160). The custom negative set included genes essential in ze…	BioGRID ORCS	Cell-essential genes
382	29083409	pubmed	Meyers RM (2017)	198-PMID29083409	17670	17670	Yes	1823	CERES	Score Significance	Score.2 (FDR) < 0.05	High Throughput	Negative Selection	Pool	Timecourse	21 Days	-	-	< 1	Avana	CRISPRn	Knockout	Cas9	NCI-H747	Colonic Cancer Cell Line	cell proliferation	2	CERES score	FDR	-	-	-	9606	H. sapiens	To identify gene hits at an FDR < 0.05, ORCS estimated FDRs for the CERES Avana dataset using customized gold-standard positive and negative sets of genes. The custom positive set included genes essential in at least 90% of cell lines in both the CERES Avana dataset (PMID:29083409) and the 10 lines included in Bertomeu et al. (PMID:29038160). The custom negative set included genes essential in ze…	BioGRID ORCS	Cell-essential genes
383	29083409	pubmed	Meyers RM (2017)	199-PMID29083409	17670	17670	Yes	1977	CERES	Score Significance	Score.2 (FDR) < 0.05	High Throughput	Negative Selection	Pool	Timecourse	21 Days	-	-	< 1	Avana	CRISPRn	Knockout	Cas9	NCI-H838	Lung Adenocarcinoma Cell Line	cell proliferation	2	CERES score	FDR	-	-	-	9606	H. sapiens	To identify gene hits at an FDR < 0.05, ORCS estimated FDRs for the CERES Avana dataset using customized gold-standard positive and negative sets of genes. The custom positive set included genes essential in at least 90% of cell lines in both the CERES Avana dataset (PMID:29083409) and the 10 lines included in Bertomeu et al. (PMID:29038160). The custom negative set included genes essential in ze…	BioGRID ORCS	Cell-essential genes
384	29083409	pubmed	Meyers RM (2017)	200-PMID29083409	17670	17670	Yes	1853	CERES	Score Significance	Score.2 (FDR) < 0.05	High Throughput	Negative Selection	Pool	Timecourse	21 Days	-	-	< 1	Avana	CRISPRn	Knockout	Cas9	NCI-H1299	Non-Small Cell Lung Cancer Cell Line	cell proliferation	2	CERES score	FDR	-	-	-	9606	H. sapiens	To identify gene hits at an FDR < 0.05, ORCS estimated FDRs for the CERES Avana dataset using customized gold-standard positive and negative sets of genes. The custom positive set included genes essential in at least 90% of cell lines in both the CERES Avana dataset (PMID:29083409) and the 10 lines included in Bertomeu et al. (PMID:29038160). The custom negative set included genes essential in ze…	BioGRID ORCS	Cell-essential genes
385	29083409	pubmed	Meyers RM (2017)	201-PMID29083409	17670	17670	Yes	2234	CERES	Score Significance	Score.2 (FDR) < 0.05	High Throughput	Negative Selection	Pool	Timecourse	21 Days	-	-	< 1	Avana	CRISPRn	Knockout	Cas9	NCI-H1437	Lung Adenocarcinoma Cell Line	cell proliferation	2	CERES score	FDR	-	-	-	9606	H. sapiens	To identify gene hits at an FDR < 0.05, ORCS estimated FDRs for the CERES Avana dataset using customized gold-standard positive and negative sets of genes. The custom positive set included genes essential in at least 90% of cell lines in both the CERES Avana dataset (PMID:29083409) and the 10 lines included in Bertomeu et al. (PMID:29038160). The custom negative set included genes essential in ze…	BioGRID ORCS	Cell-essential genes
386	29083409	pubmed	Meyers RM (2017)	202-PMID29083409	17670	17670	Yes	2143	CERES	Score Significance	Score.2 (FDR) < 0.05	High Throughput	Negative Selection	Pool	Timecourse	21 Days	-	-	< 1	Avana	CRISPRn	Knockout	Cas9	NCI-H1581	Non-Small Cell Lung Cancer Cell Line	cell proliferation	2	CERES score	FDR	-	-	-	9606	H. sapiens	To identify gene hits at an FDR < 0.05, ORCS estimated FDRs for the CERES Avana dataset using customized gold-standard positive and negative sets of genes. The custom positive set included genes essential in at least 90% of cell lines in both the CERES Avana dataset (PMID:29083409) and the 10 lines included in Bertomeu et al. (PMID:29038160). The custom negative set included genes essential in ze…	BioGRID ORCS	Cell-essential genes
387	29083409	pubmed	Meyers RM (2017)	203-PMID29083409	17670	17670	Yes	1742	CERES	Score Significance	Score.2 (FDR) < 0.05	High Throughput	Negative Selection	Pool	Timecourse	21 Days	-	-	< 1	Avana	CRISPRn	Knockout	Cas9	NCI-H1650	Lung Adenocarcinoma Cell Line	cell proliferation	2	CERES score	FDR	-	-	-	9606	H. sapiens	To identify gene hits at an FDR < 0.05, ORCS estimated FDRs for the CERES Avana dataset using customized gold-standard positive and negative sets of genes. The custom positive set included genes essential in at least 90% of cell lines in both the CERES Avana dataset (PMID:29083409) and the 10 lines included in Bertomeu et al. (PMID:29038160). The custom negative set included genes essential in ze…	BioGRID ORCS	Cell-essential genes
388	29083409	pubmed	Meyers RM (2017)	204-PMID29083409	17670	17670	Yes	1749	CERES	Score Significance	Score.2 (FDR) < 0.05	High Throughput	Negative Selection	Pool	Timecourse	21 Days	-	-	< 1	Avana	CRISPRn	Knockout	Cas9	NCI-H1693	Lung Cancer Cell Line	cell proliferation	2	CERES score	FDR	-	-	-	9606	H. sapiens	To identify gene hits at an FDR < 0.05, ORCS estimated FDRs for the CERES Avana dataset using customized gold-standard positive and negative sets of genes. The custom positive set included genes essential in at least 90% of cell lines in both the CERES Avana dataset (PMID:29083409) and the 10 lines included in Bertomeu et al. (PMID:29038160). The custom negative set included genes essential in ze…	BioGRID ORCS	Cell-essential genes
389	29083409	pubmed	Meyers RM (2017)	205-PMID29083409	17670	17670	Yes	2211	CERES	Score Significance	Score.2 (FDR) < 0.05	High Throughput	Negative Selection	Pool	Timecourse	21 Days	-	-	< 1	Avana	CRISPRn	Knockout	Cas9	NCI-H1703	Non-Small Cell Lung Cancer Cell Line	cell proliferation	2	CERES score	FDR	-	-	-	9606	H. sapiens	To identify gene hits at an FDR < 0.05, ORCS estimated FDRs for the CERES Avana dataset using customized gold-standard positive and negative sets of genes. The custom positive set included genes essential in at least 90% of cell lines in both the CERES Avana dataset (PMID:29083409) and the 10 lines included in Bertomeu et al. (PMID:29038160). The custom negative set included genes essential in ze…	BioGRID ORCS	Cell-essential genes
390	29083409	pubmed	Meyers RM (2017)	206-PMID29083409	17670	17670	Yes	1966	CERES	Score Significance	Score.2 (FDR) < 0.05	High Throughput	Negative Selection	Pool	Timecourse	21 Days	-	-	< 1	Avana	CRISPRn	Knockout	Cas9	NCI-H1792	Lung Cancer Cell Line	cell proliferation	2	CERES score	FDR	-	-	-	9606	H. sapiens	To identify gene hits at an FDR < 0.05, ORCS estimated FDRs for the CERES Avana dataset using customized gold-standard positive and negative sets of genes. The custom positive set included genes essential in at least 90% of cell lines in both the CERES Avana dataset (PMID:29083409) and the 10 lines included in Bertomeu et al. (PMID:29038160). The custom negative set included genes essential in ze…	BioGRID ORCS	Cell-essential genes
391	29083409	pubmed	Meyers RM (2017)	207-PMID29083409	17670	17670	Yes	2043	CERES	Score Significance	Score.2 (FDR) < 0.05	High Throughput	Negative Selection	Pool	Timecourse	21 Days	-	-	< 1	Avana	CRISPRn	Knockout	Cas9	NCI-H1944	Lung Cancer Cell Line	cell proliferation	2	CERES score	FDR	-	-	-	9606	H. sapiens	To identify gene hits at an FDR < 0.05, ORCS estimated FDRs for the CERES Avana dataset using customized gold-standard positive and negative sets of genes. The custom positive set included genes essential in at least 90% of cell lines in both the CERES Avana dataset (PMID:29083409) and the 10 lines included in Bertomeu et al. (PMID:29038160). The custom negative set included genes essential in ze…	BioGRID ORCS	Cell-essential genes
392	29083409	pubmed	Meyers RM (2017)	208-PMID29083409	17670	17670	Yes	2108	CERES	Score Significance	Score.2 (FDR) < 0.05	High Throughput	Negative Selection	Pool	Timecourse	21 Days	-	-	< 1	Avana	CRISPRn	Knockout	Cas9	NCI-H2023	Lung Cancer Cell Line	cell proliferation	2	CERES score	FDR	-	-	-	9606	H. sapiens	To identify gene hits at an FDR < 0.05, ORCS estimated FDRs for the CERES Avana dataset using customized gold-standard positive and negative sets of genes. The custom positive set included genes essential in at least 90% of cell lines in both the CERES Avana dataset (PMID:29083409) and the 10 lines included in Bertomeu et al. (PMID:29038160). The custom negative set included genes essential in ze…	BioGRID ORCS	Cell-essential genes
393	29083409	pubmed	Meyers RM (2017)	209-PMID29083409	17670	17670	Yes	1775	CERES	Score Significance	Score.2 (FDR) < 0.05	High Throughput	Negative Selection	Pool	Timecourse	21 Days	-	-	< 1	Avana	CRISPRn	Knockout	Cas9	NCI-H2030	Lung Cancer Cell Line	cell proliferation	2	CERES score	FDR	-	-	-	9606	H. sapiens	To identify gene hits at an FDR < 0.05, ORCS estimated FDRs for the CERES Avana dataset using customized gold-standard positive and negative sets of genes. The custom positive set included genes essential in at least 90% of cell lines in both the CERES Avana dataset (PMID:29083409) and the 10 lines included in Bertomeu et al. (PMID:29038160). The custom negative set included genes essential in ze…	BioGRID ORCS	Cell-essential genes
394	29083409	pubmed	Meyers RM (2017)	210-PMID29083409	17670	17670	Yes	1865	CERES	Score Significance	Score.2 (FDR) < 0.05	High Throughput	Negative Selection	Pool	Timecourse	21 Days	-	-	< 1	Avana	CRISPRn	Knockout	Cas9	NCI-H2087	Lung Adenocarcinoma Cell Line	cell proliferation	2	CERES score	FDR	-	-	-	9606	H. sapiens	To identify gene hits at an FDR < 0.05, ORCS estimated FDRs for the CERES Avana dataset using customized gold-standard positive and negative sets of genes. The custom positive set included genes essential in at least 90% of cell lines in both the CERES Avana dataset (PMID:29083409) and the 10 lines included in Bertomeu et al. (PMID:29038160). The custom negative set included genes essential in ze…	BioGRID ORCS	Cell-essential genes
395	29083409	pubmed	Meyers RM (2017)	211-PMID29083409	17670	17670	Yes	1724	CERES	Score Significance	Score.2 (FDR) < 0.05	High Throughput	Negative Selection	Pool	Timecourse	21 Days	-	-	< 1	Avana	CRISPRn	Knockout	Cas9	NCI-H2110	Lung Cancer Cell Line	cell proliferation	2	CERES score	FDR	-	-	-	9606	H. sapiens	To identify gene hits at an FDR < 0.05, ORCS estimated FDRs for the CERES Avana dataset using customized gold-standard positive and negative sets of genes. The custom positive set included genes essential in at least 90% of cell lines in both the CERES Avana dataset (PMID:29083409) and the 10 lines included in Bertomeu et al. (PMID:29038160). The custom negative set included genes essential in ze…	BioGRID ORCS	Cell-essential genes
396	29083409	pubmed	Meyers RM (2017)	212-PMID29083409	17670	17670	Yes	1894	CERES	Score Significance	Score.2 (FDR) < 0.05	High Throughput	Negative Selection	Pool	Timecourse	21 Days	-	-	< 1	Avana	CRISPRn	Knockout	Cas9	NCI-H2122	Non-Small Cell Lung Cancer Cell Line	cell proliferation	2	CERES score	FDR	-	-	-	9606	H. sapiens	To identify gene hits at an FDR < 0.05, ORCS estimated FDRs for the CERES Avana dataset using customized gold-standard positive and negative sets of genes. The custom positive set included genes essential in at least 90% of cell lines in both the CERES Avana dataset (PMID:29083409) and the 10 lines included in Bertomeu et al. (PMID:29038160). The custom negative set included genes essential in ze…	BioGRID ORCS	Cell-essential genes
397	29083409	pubmed	Meyers RM (2017)	213-PMID29083409	17670	17670	Yes	1666	CERES	Score Significance	Score.2 (FDR) < 0.05	High Throughput	Negative Selection	Pool	Timecourse	21 Days	-	-	< 1	Avana	CRISPRn	Knockout	Cas9	NCI-H2126	Lung Adenocarcinoma Cell Line	cell proliferation	2	CERES score	FDR	-	-	-	9606	H. sapiens	To identify gene hits at an FDR < 0.05, ORCS estimated FDRs for the CERES Avana dataset using customized gold-standard positive and negative sets of genes. The custom positive set included genes essential in at least 90% of cell lines in both the CERES Avana dataset (PMID:29083409) and the 10 lines included in Bertomeu et al. (PMID:29038160). The custom negative set included genes essential in ze…	BioGRID ORCS	Cell-essential genes
398	29083409	pubmed	Meyers RM (2017)	214-PMID29083409	17670	17670	Yes	1713	CERES	Score Significance	Score.2 (FDR) < 0.05	High Throughput	Negative Selection	Pool	Timecourse	21 Days	-	-	< 1	Avana	CRISPRn	Knockout	Cas9	NCI-H2170	Lung Squamous Cell Carcinoma Cell Line	cell proliferation	2	CERES score	FDR	-	-	-	9606	H. sapiens	To identify gene hits at an FDR < 0.05, ORCS estimated FDRs for the CERES Avana dataset using customized gold-standard positive and negative sets of genes. The custom positive set included genes essential in at least 90% of cell lines in both the CERES Avana dataset (PMID:29083409) and the 10 lines included in Bertomeu et al. (PMID:29038160). The custom negative set included genes essential in ze…	BioGRID ORCS	Cell-essential genes
399	29083409	pubmed	Meyers RM (2017)	215-PMID29083409	17670	17670	Yes	2199	CERES	Score Significance	Score.2 (FDR) < 0.05	High Throughput	Negative Selection	Pool	Timecourse	21 Days	-	-	< 1	Avana	CRISPRn	Knockout	Cas9	NCI-H2172	Lung Cancer Cell Line	cell proliferation	2	CERES score	FDR	-	-	-	9606	H. sapiens	To identify gene hits at an FDR < 0.05, ORCS estimated FDRs for the CERES Avana dataset using customized gold-standard positive and negative sets of genes. The custom positive set included genes essential in at least 90% of cell lines in both the CERES Avana dataset (PMID:29083409) and the 10 lines included in Bertomeu et al. (PMID:29038160). The custom negative set included genes essential in ze…	BioGRID ORCS	Cell-essential genes
400	29083409	pubmed	Meyers RM (2017)	216-PMID29083409	17670	17670	Yes	1738	CERES	Score Significance	Score.2 (FDR) < 0.05	High Throughput	Negative Selection	Pool	Timecourse	21 Days	-	-	< 1	Avana	CRISPRn	Knockout	Cas9	NCI-H2291	Lung Adenocarcinoma Cell Line	cell proliferation	2	CERES score	FDR	-	-	-	9606	H. sapiens	To identify gene hits at an FDR < 0.05, ORCS estimated FDRs for the CERES Avana dataset using customized gold-standard positive and negative sets of genes. The custom positive set included genes essential in at least 90% of cell lines in both the CERES Avana dataset (PMID:29083409) and the 10 lines included in Bertomeu et al. (PMID:29038160). The custom negative set included genes essential in ze…	BioGRID ORCS	Cell-essential genes
401	29083409	pubmed	Meyers RM (2017)	217-PMID29083409	17670	17670	Yes	1286	CERES	Score Significance	Score.2 (FDR) < 0.05	High Throughput	Negative Selection	Pool	Timecourse	21 Days	-	-	< 1	Avana	CRISPRn	Knockout	Cas9	NCI-N87	Gastric Cancer Cell Line	cell proliferation	2	CERES score	FDR	-	-	-	9606	H. sapiens	To identify gene hits at an FDR < 0.05, ORCS estimated FDRs for the CERES Avana dataset using customized gold-standard positive and negative sets of genes. The custom positive set included genes essential in at least 90% of cell lines in both the CERES Avana dataset (PMID:29083409) and the 10 lines included in Bertomeu et al. (PMID:29038160). The custom negative set included genes essential in ze…	BioGRID ORCS	Cell-essential genes
402	29083409	pubmed	Meyers RM (2017)	218-PMID29083409	17670	17670	Yes	1638	CERES	Score Significance	Score.2 (FDR) < 0.05	High Throughput	Negative Selection	Pool	Timecourse	21 Days	-	-	< 1	Avana	CRISPRn	Knockout	Cas9	NOMO-1	Acute Myeloid Leukemia Cell Line	cell proliferation	2	CERES score	FDR	-	-	-	9606	H. sapiens	To identify gene hits at an FDR < 0.05, ORCS estimated FDRs for the CERES Avana dataset using customized gold-standard positive and negative sets of genes. The custom positive set included genes essential in at least 90% of cell lines in both the CERES Avana dataset (PMID:29083409) and the 10 lines included in Bertomeu et al. (PMID:29038160). The custom negative set included genes essential in ze…	BioGRID ORCS	Cell-essential genes
403	29083409	pubmed	Meyers RM (2017)	219-PMID29083409	17670	17670	Yes	2238	CERES	Score Significance	Score.2 (FDR) < 0.05	High Throughput	Negative Selection	Pool	Timecourse	21 Days	-	-	< 1	Avana	CRISPRn	Knockout	Cas9	NUGC-3	Gastric Adenocarcinoma Cell Line	cell proliferation	2	CERES score	FDR	-	-	-	9606	H. sapiens	To identify gene hits at an FDR < 0.05, ORCS estimated FDRs for the CERES Avana dataset using customized gold-standard positive and negative sets of genes. The custom positive set included genes essential in at least 90% of cell lines in both the CERES Avana dataset (PMID:29083409) and the 10 lines included in Bertomeu et al. (PMID:29038160). The custom negative set included genes essential in ze…	BioGRID ORCS	Cell-essential genes
404	29083409	pubmed	Meyers RM (2017)	220-PMID29083409	17670	17670	Yes	2104	CERES	Score Significance	Score.2 (FDR) < 0.05	High Throughput	Negative Selection	Pool	Timecourse	21 Days	-	-	< 1	Avana	CRISPRn	Knockout	Cas9	OAW28	Ovary Adenocarcinoma Cell Line	cell proliferation	2	CERES score	FDR	-	-	-	9606	H. sapiens	To identify gene hits at an FDR < 0.05, ORCS estimated FDRs for the CERES Avana dataset using customized gold-standard positive and negative sets of genes. The custom positive set included genes essential in at least 90% of cell lines in both the CERES Avana dataset (PMID:29083409) and the 10 lines included in Bertomeu et al. (PMID:29038160). The custom negative set included genes essential in ze…	BioGRID ORCS	Cell-essential genes
405	28775154	pubmed	Stewart SE (2017)	1-PMID28775154	20916	20916	Yes	1174	RSA	Score Significance	Score.1 (Log10 (p-value)) > 1.3	High Throughput	Phenotype Screen	Pool	Timecourse	21 Days	-	-	~ 0.2	GECKO v2	CRISPRn	Knockout	Cas9	HeLa	Cervical Adenocarcinoma Cell Line	protein/peptide distribution	1	Log10 (p-value)	-	-	-	-	9606	H. sapiens	Authors screened for genes required for cell surface localization of Gal-3.	BioGRID ORCS	Regulators or GAL3 surface localization
406	29083409	pubmed	Meyers RM (2017)	221-PMID29083409	17670	17670	Yes	2060	CERES	Score Significance	Score.2 (FDR) < 0.05	High Throughput	Negative Selection	Pool	Timecourse	21 Days	-	-	< 1	Avana	CRISPRn	Knockout	Cas9	OE-21	Esophageal Cancer Cell Line	cell proliferation	2	CERES score	FDR	-	-	-	9606	H. sapiens	To identify gene hits at an FDR < 0.05, ORCS estimated FDRs for the CERES Avana dataset using customized gold-standard positive and negative sets of genes. The custom positive set included genes essential in at least 90% of cell lines in both the CERES Avana dataset (PMID:29083409) and the 10 lines included in Bertomeu et al. (PMID:29038160). The custom negative set included genes essential in ze…	BioGRID ORCS	Cell-essential genes
407	29083409	pubmed	Meyers RM (2017)	222-PMID29083409	17670	17670	Yes	1859	CERES	Score Significance	Score.2 (FDR) < 0.05	High Throughput	Negative Selection	Pool	Timecourse	21 Days	-	-	< 1	Avana	CRISPRn	Knockout	Cas9	OE-33	Esophageal Cancer Cell Line	cell proliferation	2	CERES score	FDR	-	-	-	9606	H. sapiens	To identify gene hits at an FDR < 0.05, ORCS estimated FDRs for the CERES Avana dataset using customized gold-standard positive and negative sets of genes. The custom positive set included genes essential in at least 90% of cell lines in both the CERES Avana dataset (PMID:29083409) and the 10 lines included in Bertomeu et al. (PMID:29038160). The custom negative set included genes essential in ze…	BioGRID ORCS	Cell-essential genes
408	29083409	pubmed	Meyers RM (2017)	223-PMID29083409	17670	17670	Yes	1839	CERES	Score Significance	Score.2 (FDR) < 0.05	High Throughput	Negative Selection	Pool	Timecourse	21 Days	-	-	< 1	Avana	CRISPRn	Knockout	Cas9	ONS-76	Medulloblastoma Cell Line	cell proliferation	2	CERES score	FDR	-	-	-	9606	H. sapiens	To identify gene hits at an FDR < 0.05, ORCS estimated FDRs for the CERES Avana dataset using customized gold-standard positive and negative sets of genes. The custom positive set included genes essential in at least 90% of cell lines in both the CERES Avana dataset (PMID:29083409) and the 10 lines included in Bertomeu et al. (PMID:29038160). The custom negative set included genes essential in ze…	BioGRID ORCS	Cell-essential genes
409	29083409	pubmed	Meyers RM (2017)	224-PMID29083409	17670	17670	Yes	1879	CERES	Score Significance	Score.2 (FDR) < 0.05	High Throughput	Negative Selection	Pool	Timecourse	21 Days	-	-	< 1	Avana	CRISPRn	Knockout	Cas9	OS-RC-2	Renal Cell Carcinoma Cell Line	cell proliferation	2	CERES score	FDR	-	-	-	9606	H. sapiens	To identify gene hits at an FDR < 0.05, ORCS estimated FDRs for the CERES Avana dataset using customized gold-standard positive and negative sets of genes. The custom positive set included genes essential in at least 90% of cell lines in both the CERES Avana dataset (PMID:29083409) and the 10 lines included in Bertomeu et al. (PMID:29038160). The custom negative set included genes essential in ze…	BioGRID ORCS	Cell-essential genes
410	29083409	pubmed	Meyers RM (2017)	225-PMID29083409	17670	17670	Yes	1912	CERES	Score Significance	Score.2 (FDR) < 0.05	High Throughput	Negative Selection	Pool	Timecourse	21 Days	-	-	< 1	Avana	CRISPRn	Knockout	Cas9	OUMS-23	Colonic Cancer Cell Line	cell proliferation	2	CERES score	FDR	-	-	-	9606	H. sapiens	To identify gene hits at an FDR < 0.05, ORCS estimated FDRs for the CERES Avana dataset using customized gold-standard positive and negative sets of genes. The custom positive set included genes essential in at least 90% of cell lines in both the CERES Avana dataset (PMID:29083409) and the 10 lines included in Bertomeu et al. (PMID:29038160). The custom negative set included genes essential in ze…	BioGRID ORCS	Cell-essential genes
411	29083409	pubmed	Meyers RM (2017)	226-PMID29083409	17670	17670	Yes	1597	CERES	Score Significance	Score.2 (FDR) < 0.05	High Throughput	Negative Selection	Pool	Timecourse	21 Days	-	-	< 1	Avana	CRISPRn	Knockout	Cas9	OV7	Ovarian Cancer Cell Line	cell proliferation	2	CERES score	FDR	-	-	-	9606	H. sapiens	To identify gene hits at an FDR < 0.05, ORCS estimated FDRs for the CERES Avana dataset using customized gold-standard positive and negative sets of genes. The custom positive set included genes essential in at least 90% of cell lines in both the CERES Avana dataset (PMID:29083409) and the 10 lines included in Bertomeu et al. (PMID:29038160). The custom negative set included genes essential in ze…	BioGRID ORCS	Cell-essential genes
412	29083409	pubmed	Meyers RM (2017)	227-PMID29083409	17670	17670	Yes	2128	CERES	Score Significance	Score.2 (FDR) < 0.05	High Throughput	Negative Selection	Pool	Timecourse	21 Days	-	-	< 1	Avana	CRISPRn	Knockout	Cas9	OV-90	Ovary Adenocarcinoma Cell Line	cell proliferation	2	CERES score	FDR	-	-	-	9606	H. sapiens	To identify gene hits at an FDR < 0.05, ORCS estimated FDRs for the CERES Avana dataset using customized gold-standard positive and negative sets of genes. The custom positive set included genes essential in at least 90% of cell lines in both the CERES Avana dataset (PMID:29083409) and the 10 lines included in Bertomeu et al. (PMID:29038160). The custom negative set included genes essential in ze…	BioGRID ORCS	Cell-essential genes
413	29083409	pubmed	Meyers RM (2017)	228-PMID29083409	17670	17670	Yes	2159	CERES	Score Significance	Score.2 (FDR) < 0.05	High Throughput	Negative Selection	Pool	Timecourse	21 Days	-	-	< 1	Avana	CRISPRn	Knockout	Cas9	OVCA-8	Ovarian Cancer Cell Line	cell proliferation	2	CERES score	FDR	-	-	-	9606	H. sapiens	To identify gene hits at an FDR < 0.05, ORCS estimated FDRs for the CERES Avana dataset using customized gold-standard positive and negative sets of genes. The custom positive set included genes essential in at least 90% of cell lines in both the CERES Avana dataset (PMID:29083409) and the 10 lines included in Bertomeu et al. (PMID:29038160). The custom negative set included genes essential in ze…	BioGRID ORCS	Cell-essential genes
414	29083409	pubmed	Meyers RM (2017)	229-PMID29083409	17670	17670	Yes	2211	CERES	Score Significance	Score.2 (FDR) < 0.05	High Throughput	Negative Selection	Pool	Timecourse	21 Days	-	-	< 1	Avana	CRISPRn	Knockout	Cas9	OVISE	Ovary Adenocarcinoma Cell Line	cell proliferation	2	CERES score	FDR	-	-	-	9606	H. sapiens	To identify gene hits at an FDR < 0.05, ORCS estimated FDRs for the CERES Avana dataset using customized gold-standard positive and negative sets of genes. The custom positive set included genes essential in at least 90% of cell lines in both the CERES Avana dataset (PMID:29083409) and the 10 lines included in Bertomeu et al. (PMID:29038160). The custom negative set included genes essential in ze…	BioGRID ORCS	Cell-essential genes
415	29083409	pubmed	Meyers RM (2017)	230-PMID29083409	17670	17670	Yes	2128	CERES	Score Significance	Score.2 (FDR) < 0.05	High Throughput	Negative Selection	Pool	Timecourse	21 Days	-	-	< 1	Avana	CRISPRn	Knockout	Cas9	OVK-18 (RCB1903)	Ovarian Cancer Cell Line	cell proliferation	2	CERES score	FDR	-	-	-	9606	H. sapiens	To identify gene hits at an FDR < 0.05, ORCS estimated FDRs for the CERES Avana dataset using customized gold-standard positive and negative sets of genes. The custom positive set included genes essential in at least 90% of cell lines in both the CERES Avana dataset (PMID:29083409) and the 10 lines included in Bertomeu et al. (PMID:29038160). The custom negative set included genes essential in ze…	BioGRID ORCS	Cell-essential genes
416	29083409	pubmed	Meyers RM (2017)	231-PMID29083409	17670	17670	Yes	1546	CERES	Score Significance	Score.2 (FDR) < 0.05	High Throughput	Negative Selection	Pool	Timecourse	21 Days	-	-	< 1	Avana	CRISPRn	Knockout	Cas9	OVMANA	Ovary Adenocarcinoma Cell Line	cell proliferation	2	CERES score	FDR	-	-	-	9606	H. sapiens	To identify gene hits at an FDR < 0.05, ORCS estimated FDRs for the CERES Avana dataset using customized gold-standard positive and negative sets of genes. The custom positive set included genes essential in at least 90% of cell lines in both the CERES Avana dataset (PMID:29083409) and the 10 lines included in Bertomeu et al. (PMID:29038160). The custom negative set included genes essential in ze…	BioGRID ORCS	Cell-essential genes
418	29083409	pubmed	Meyers RM (2017)	232-PMID29083409	17670	17670	Yes	1664	CERES	Score Significance	Score.2 (FDR) < 0.05	High Throughput	Negative Selection	Pool	Timecourse	21 Days	-	-	< 1	Avana	CRISPRn	Knockout	Cas9	OVTOKO	Ovary Adenocarcinoma Cell Line	cell proliferation	2	CERES score	FDR	-	-	-	9606	H. sapiens	To identify gene hits at an FDR < 0.05, ORCS estimated FDRs for the CERES Avana dataset using customized gold-standard positive and negative sets of genes. The custom positive set included genes essential in at least 90% of cell lines in both the CERES Avana dataset (PMID:29083409) and the 10 lines included in Bertomeu et al. (PMID:29038160). The custom negative set included genes essential in ze…	BioGRID ORCS	Cell-essential genes
419	29083409	pubmed	Meyers RM (2017)	233-PMID29083409	17670	17670	Yes	2146	CERES	Score Significance	Score.2 (FDR) < 0.05	High Throughput	Negative Selection	Pool	Timecourse	21 Days	-	-	< 1	Avana	CRISPRn	Knockout	Cas9	P31/FUJ	Lymphoma or Leukaemia Cell Line	cell proliferation	2	CERES score	FDR	-	-	-	9606	H. sapiens	To identify gene hits at an FDR < 0.05, ORCS estimated FDRs for the CERES Avana dataset using customized gold-standard positive and negative sets of genes. The custom positive set included genes essential in at least 90% of cell lines in both the CERES Avana dataset (PMID:29083409) and the 10 lines included in Bertomeu et al. (PMID:29038160). The custom negative set included genes essential in ze…	BioGRID ORCS	Cell-essential genes
420	29083409	pubmed	Meyers RM (2017)	234-PMID29083409	17670	17670	Yes	1760	CERES	Score Significance	Score.2 (FDR) < 0.05	High Throughput	Negative Selection	Pool	Timecourse	21 Days	-	-	< 1	Avana	CRISPRn	Knockout	Cas9	Panc 02.03	Cancer Cell Line	cell proliferation	2	CERES score	FDR	-	-	-	9606	H. sapiens	To identify gene hits at an FDR < 0.05, ORCS estimated FDRs for the CERES Avana dataset using customized gold-standard positive and negative sets of genes. The custom positive set included genes essential in at least 90% of cell lines in both the CERES Avana dataset (PMID:29083409) and the 10 lines included in Bertomeu et al. (PMID:29038160). The custom negative set included genes essential in ze…	BioGRID ORCS	Cell-essential genes
421	29083409	pubmed	Meyers RM (2017)	235-PMID29083409	17670	17670	Yes	2165	CERES	Score Significance	Score.2 (FDR) < 0.05	High Throughput	Negative Selection	Pool	Timecourse	21 Days	-	-	< 1	Avana	CRISPRn	Knockout	Cas9	Panc 04.03	Cancer Cell Line	cell proliferation	2	CERES score	FDR	-	-	-	9606	H. sapiens	To identify gene hits at an FDR < 0.05, ORCS estimated FDRs for the CERES Avana dataset using customized gold-standard positive and negative sets of genes. The custom positive set included genes essential in at least 90% of cell lines in both the CERES Avana dataset (PMID:29083409) and the 10 lines included in Bertomeu et al. (PMID:29038160). The custom negative set included genes essential in ze…	BioGRID ORCS	Cell-essential genes
422	29083409	pubmed	Meyers RM (2017)	236-PMID29083409	17670	17670	Yes	1851	CERES	Score Significance	Score.2 (FDR) < 0.05	High Throughput	Negative Selection	Pool	Timecourse	21 Days	-	-	< 1	Avana	CRISPRn	Knockout	Cas9	Panc 10.05	Pancreatic Ductal Adenocarcinoma Cell Line	cell proliferation	2	CERES score	FDR	-	-	-	9606	H. sapiens	To identify gene hits at an FDR < 0.05, ORCS estimated FDRs for the CERES Avana dataset using customized gold-standard positive and negative sets of genes. The custom positive set included genes essential in at least 90% of cell lines in both the CERES Avana dataset (PMID:29083409) and the 10 lines included in Bertomeu et al. (PMID:29038160). The custom negative set included genes essential in ze…	BioGRID ORCS	Cell-essential genes
423	29083409	pubmed	Meyers RM (2017)	237-PMID29083409	17670	17670	Yes	2021	CERES	Score Significance	Score.2 (FDR) < 0.05	High Throughput	Negative Selection	Pool	Timecourse	21 Days	-	-	< 1	Avana	CRISPRn	Knockout	Cas9	PA-TU-8988S	Cancer Cell Line	cell proliferation	2	CERES score	FDR	-	-	-	9606	H. sapiens	To identify gene hits at an FDR < 0.05, ORCS estimated FDRs for the CERES Avana dataset using customized gold-standard positive and negative sets of genes. The custom positive set included genes essential in at least 90% of cell lines in both the CERES Avana dataset (PMID:29083409) and the 10 lines included in Bertomeu et al. (PMID:29038160). The custom negative set included genes essential in ze…	BioGRID ORCS	Cell-essential genes
424	29083409	pubmed	Meyers RM (2017)	238-PMID29083409	17670	17670	Yes	2135	CERES	Score Significance	Score.2 (FDR) < 0.05	High Throughput	Negative Selection	Pool	Timecourse	21 Days	-	-	< 1	Avana	CRISPRn	Knockout	Cas9	PC-14	Lung Adenocarcinoma Cell Line	cell proliferation	2	CERES score	FDR	-	-	-	9606	H. sapiens	To identify gene hits at an FDR < 0.05, ORCS estimated FDRs for the CERES Avana dataset using customized gold-standard positive and negative sets of genes. The custom positive set included genes essential in at least 90% of cell lines in both the CERES Avana dataset (PMID:29083409) and the 10 lines included in Bertomeu et al. (PMID:29038160). The custom negative set included genes essential in ze…	BioGRID ORCS	Cell-essential genes
425	29083409	pubmed	Meyers RM (2017)	239-PMID29083409	17670	17670	Yes	2076	CERES	Score Significance	Score.2 (FDR) < 0.05	High Throughput	Negative Selection	Pool	Timecourse	21 Days	-	-	< 1	Avana	CRISPRn	Knockout	Cas9	PE/CA-PJ34 (clone C12)	Cancer Cell Line	cell proliferation	2	CERES score	FDR	-	-	-	9606	H. sapiens	To identify gene hits at an FDR < 0.05, ORCS estimated FDRs for the CERES Avana dataset using customized gold-standard positive and negative sets of genes. The custom positive set included genes essential in at least 90% of cell lines in both the CERES Avana dataset (PMID:29083409) and the 10 lines included in Bertomeu et al. (PMID:29038160). The custom negative set included genes essential in ze…	BioGRID ORCS	Cell-essential genes
426	29083409	pubmed	Meyers RM (2017)	240-PMID29083409	17670	17670	Yes	1706	CERES	Score Significance	Score.2 (FDR) < 0.05	High Throughput	Negative Selection	Pool	Timecourse	21 Days	-	-	< 1	Avana	CRISPRn	Knockout	Cas9	PF-382	Lymphoma or Leukaemia Cell Line	cell proliferation	2	CERES score	FDR	-	-	-	9606	H. sapiens	To identify gene hits at an FDR < 0.05, ORCS estimated FDRs for the CERES Avana dataset using customized gold-standard positive and negative sets of genes. The custom positive set included genes essential in at least 90% of cell lines in both the CERES Avana dataset (PMID:29083409) and the 10 lines included in Bertomeu et al. (PMID:29038160). The custom negative set included genes essential in ze…	BioGRID ORCS	Cell-essential genes
427	29083409	pubmed	Meyers RM (2017)	241-PMID29083409	17670	17670	Yes	2075	CERES	Score Significance	Score.2 (FDR) < 0.05	High Throughput	Negative Selection	Pool	Timecourse	21 Days	-	-	< 1	Avana	CRISPRn	Knockout	Cas9	PK-1	Pancreatic Ductal Adenocarcinoma Cell Line	cell proliferation	2	CERES score	FDR	-	-	-	9606	H. sapiens	To identify gene hits at an FDR < 0.05, ORCS estimated FDRs for the CERES Avana dataset using customized gold-standard positive and negative sets of genes. The custom positive set included genes essential in at least 90% of cell lines in both the CERES Avana dataset (PMID:29083409) and the 10 lines included in Bertomeu et al. (PMID:29038160). The custom negative set included genes essential in ze…	BioGRID ORCS	Cell-essential genes
428	29083409	pubmed	Meyers RM (2017)	242-PMID29083409	17670	17670	Yes	1724	CERES	Score Significance	Score.2 (FDR) < 0.05	High Throughput	Negative Selection	Pool	Timecourse	21 Days	-	-	< 1	Avana	CRISPRn	Knockout	Cas9	PK-45H	Cancer Cell Line	cell proliferation	2	CERES score	FDR	-	-	-	9606	H. sapiens	To identify gene hits at an FDR < 0.05, ORCS estimated FDRs for the CERES Avana dataset using customized gold-standard positive and negative sets of genes. The custom positive set included genes essential in at least 90% of cell lines in both the CERES Avana dataset (PMID:29083409) and the 10 lines included in Bertomeu et al. (PMID:29038160). The custom negative set included genes essential in ze…	BioGRID ORCS	Cell-essential genes
429	29083409	pubmed	Meyers RM (2017)	243-PMID29083409	17670	17670	Yes	1969	CERES	Score Significance	Score.2 (FDR) < 0.05	High Throughput	Negative Selection	Pool	Timecourse	21 Days	-	-	< 1	Avana	CRISPRn	Knockout	Cas9	PLC-PRF-5	Hepatoma Cell Line	cell proliferation	2	CERES score	FDR	-	-	-	9606	H. sapiens	To identify gene hits at an FDR < 0.05, ORCS estimated FDRs for the CERES Avana dataset using customized gold-standard positive and negative sets of genes. The custom positive set included genes essential in at least 90% of cell lines in both the CERES Avana dataset (PMID:29083409) and the 10 lines included in Bertomeu et al. (PMID:29038160). The custom negative set included genes essential in ze…	BioGRID ORCS	Cell-essential genes
430	29083409	pubmed	Meyers RM (2017)	244-PMID29083409	17670	17670	Yes	1575	CERES	Score Significance	Score.2 (FDR) < 0.05	High Throughput	Negative Selection	Pool	Timecourse	21 Days	-	-	< 1	Avana	CRISPRn	Knockout	Cas9	PSN-1	Pancreatic Adenocarcinoma Cell Line	cell proliferation	2	CERES score	FDR	-	-	-	9606	H. sapiens	To identify gene hits at an FDR < 0.05, ORCS estimated FDRs for the CERES Avana dataset using customized gold-standard positive and negative sets of genes. The custom positive set included genes essential in at least 90% of cell lines in both the CERES Avana dataset (PMID:29083409) and the 10 lines included in Bertomeu et al. (PMID:29038160). The custom negative set included genes essential in ze…	BioGRID ORCS	Cell-essential genes
431	29083409	pubmed	Meyers RM (2017)	245-PMID29083409	17670	17670	Yes	1530	CERES	Score Significance	Score.2 (FDR) < 0.05	High Throughput	Negative Selection	Pool	Timecourse	21 Days	-	-	< 1	Avana	CRISPRn	Knockout	Cas9	RCC-10RGB	Renal Cell Carcinoma Cell Line	cell proliferation	2	CERES score	FDR	-	-	-	9606	H. sapiens	To identify gene hits at an FDR < 0.05, ORCS estimated FDRs for the CERES Avana dataset using customized gold-standard positive and negative sets of genes. The custom positive set included genes essential in at least 90% of cell lines in both the CERES Avana dataset (PMID:29083409) and the 10 lines included in Bertomeu et al. (PMID:29038160). The custom negative set included genes essential in ze…	BioGRID ORCS	Cell-essential genes
432	29083409	pubmed	Meyers RM (2017)	246-PMID29083409	17670	17670	Yes	2131	CERES	Score Significance	Score.2 (FDR) < 0.05	High Throughput	Negative Selection	Pool	Timecourse	21 Days	-	-	< 1	Avana	CRISPRn	Knockout	Cas9	RD	Rhabdomyosarcoma Cell Line	cell proliferation	2	CERES score	FDR	-	-	-	9606	H. sapiens	To identify gene hits at an FDR < 0.05, ORCS estimated FDRs for the CERES Avana dataset using customized gold-standard positive and negative sets of genes. The custom positive set included genes essential in at least 90% of cell lines in both the CERES Avana dataset (PMID:29083409) and the 10 lines included in Bertomeu et al. (PMID:29038160). The custom negative set included genes essential in ze…	BioGRID ORCS	Cell-essential genes
433	29083409	pubmed	Meyers RM (2017)	247-PMID29083409	17670	17670	Yes	1822	CERES	Score Significance	Score.2 (FDR) < 0.05	High Throughput	Negative Selection	Pool	Timecourse	21 Days	-	-	< 1	Avana	CRISPRn	Knockout	Cas9	RERF-LC-Ad1	Lung Adenocarcinoma Cell Line	cell proliferation	2	CERES score	FDR	-	-	-	9606	H. sapiens	To identify gene hits at an FDR < 0.05, ORCS estimated FDRs for the CERES Avana dataset using customized gold-standard positive and negative sets of genes. The custom positive set included genes essential in at least 90% of cell lines in both the CERES Avana dataset (PMID:29083409) and the 10 lines included in Bertomeu et al. (PMID:29038160). The custom negative set included genes essential in ze…	BioGRID ORCS	Cell-essential genes
434	29083409	pubmed	Meyers RM (2017)	248-PMID29083409	17670	17670	Yes	1943	CERES	Score Significance	Score.2 (FDR) < 0.05	High Throughput	Negative Selection	Pool	Timecourse	21 Days	-	-	< 1	Avana	CRISPRn	Knockout	Cas9	RCB0444	Lung Squamous Cell Carcinoma Cell Line	cell proliferation	2	CERES score	FDR	-	-	-	9606	H. sapiens	To identify gene hits at an FDR < 0.05, ORCS estimated FDRs for the CERES Avana dataset using customized gold-standard positive and negative sets of genes. The custom positive set included genes essential in at least 90% of cell lines in both the CERES Avana dataset (PMID:29083409) and the 10 lines included in Bertomeu et al. (PMID:29038160). The custom negative set included genes essential in ze…	BioGRID ORCS	Cell-essential genes
435	29083409	pubmed	Meyers RM (2017)	249-PMID29083409	17670	17670	Yes	1749	CERES	Score Significance	Score.2 (FDR) < 0.05	High Throughput	Negative Selection	Pool	Timecourse	21 Days	-	-	< 1	Avana	CRISPRn	Knockout	Cas9	Rh-30	Rhabdomyosarcoma Cell Line	cell proliferation	2	CERES score	FDR	-	-	-	9606	H. sapiens	To identify gene hits at an FDR < 0.05, ORCS estimated FDRs for the CERES Avana dataset using customized gold-standard positive and negative sets of genes. The custom positive set included genes essential in at least 90% of cell lines in both the CERES Avana dataset (PMID:29083409) and the 10 lines included in Bertomeu et al. (PMID:29038160). The custom negative set included genes essential in ze…	BioGRID ORCS	Cell-essential genes
436	29083409	pubmed	Meyers RM (2017)	250-PMID29083409	17670	17670	Yes	1879	CERES	Score Significance	Score.2 (FDR) < 0.05	High Throughput	Negative Selection	Pool	Timecourse	21 Days	-	-	< 1	Avana	CRISPRn	Knockout	Cas9	RKN	Cancer Cell Line	cell proliferation	2	CERES score	FDR	-	-	-	9606	H. sapiens	To identify gene hits at an FDR < 0.05, ORCS estimated FDRs for the CERES Avana dataset using customized gold-standard positive and negative sets of genes. The custom positive set included genes essential in at least 90% of cell lines in both the CERES Avana dataset (PMID:29083409) and the 10 lines included in Bertomeu et al. (PMID:29038160). The custom negative set included genes essential in ze…	BioGRID ORCS	Cell-essential genes
437	29083409	pubmed	Meyers RM (2017)	251-PMID29083409	17670	17670	Yes	2349	CERES	Score Significance	Score.2 (FDR) < 0.05	High Throughput	Negative Selection	Pool	Timecourse	21 Days	-	-	< 1	Avana	CRISPRn	Knockout	Cas9	RKO	Colonic Cancer Cell Line	cell proliferation	2	CERES score	FDR	-	-	-	9606	H. sapiens	To identify gene hits at an FDR < 0.05, ORCS estimated FDRs for the CERES Avana dataset using customized gold-standard positive and negative sets of genes. The custom positive set included genes essential in at least 90% of cell lines in both the CERES Avana dataset (PMID:29083409) and the 10 lines included in Bertomeu et al. (PMID:29038160). The custom negative set included genes essential in ze…	BioGRID ORCS	Cell-essential genes
438	29083409	pubmed	Meyers RM (2017)	252-PMID29083409	17670	17670	Yes	1680	CERES	Score Significance	Score.2 (FDR) < 0.05	High Throughput	Negative Selection	Pool	Timecourse	21 Days	-	-	< 1	Avana	CRISPRn	Knockout	Cas9	RMUG-S	Ovarian Cancer Cell Line	cell proliferation	2	CERES score	FDR	-	-	-	9606	H. sapiens	To identify gene hits at an FDR < 0.05, ORCS estimated FDRs for the CERES Avana dataset using customized gold-standard positive and negative sets of genes. The custom positive set included genes essential in at least 90% of cell lines in both the CERES Avana dataset (PMID:29083409) and the 10 lines included in Bertomeu et al. (PMID:29038160). The custom negative set included genes essential in ze…	BioGRID ORCS	Cell-essential genes
439	29083409	pubmed	Meyers RM (2017)	253-PMID29083409	17670	17670	Yes	2129	CERES	Score Significance	Score.2 (FDR) < 0.05	High Throughput	Negative Selection	Pool	Timecourse	21 Days	-	-	< 1	Avana	CRISPRn	Knockout	Cas9	RPMI-7951	Melanoma Cell Line	cell proliferation	2	CERES score	FDR	-	-	-	9606	H. sapiens	To identify gene hits at an FDR < 0.05, ORCS estimated FDRs for the CERES Avana dataset using customized gold-standard positive and negative sets of genes. The custom positive set included genes essential in at least 90% of cell lines in both the CERES Avana dataset (PMID:29083409) and the 10 lines included in Bertomeu et al. (PMID:29038160). The custom negative set included genes essential in ze…	BioGRID ORCS	Cell-essential genes
440	29083409	pubmed	Meyers RM (2017)	254-PMID29083409	17670	17670	Yes	1325	CERES	Score Significance	Score.2 (FDR) < 0.05	High Throughput	Negative Selection	Pool	Timecourse	21 Days	-	-	< 1	Avana	CRISPRn	Knockout	Cas9	RT-4	Bladder Transitional Cell Carcinoma Cell Line	cell proliferation	2	CERES score	FDR	-	-	-	9606	H. sapiens	To identify gene hits at an FDR < 0.05, ORCS estimated FDRs for the CERES Avana dataset using customized gold-standard positive and negative sets of genes. The custom positive set included genes essential in at least 90% of cell lines in both the CERES Avana dataset (PMID:29083409) and the 10 lines included in Bertomeu et al. (PMID:29038160). The custom negative set included genes essential in ze…	BioGRID ORCS	Cell-essential genes
441	29083409	pubmed	Meyers RM (2017)	255-PMID29083409	17670	17670	Yes	1905	CERES	Score Significance	Score.2 (FDR) < 0.05	High Throughput	Negative Selection	Pool	Timecourse	21 Days	-	-	< 1	Avana	CRISPRn	Knockout	Cas9	RT-112	Bladder Transitional Cell Carcinoma Cell Line	cell proliferation	2	CERES score	FDR	-	-	-	9606	H. sapiens	To identify gene hits at an FDR < 0.05, ORCS estimated FDRs for the CERES Avana dataset using customized gold-standard positive and negative sets of genes. The custom positive set included genes essential in at least 90% of cell lines in both the CERES Avana dataset (PMID:29083409) and the 10 lines included in Bertomeu et al. (PMID:29038160). The custom negative set included genes essential in ze…	BioGRID ORCS	Cell-essential genes
442	29083409	pubmed	Meyers RM (2017)	256-PMID29083409	17670	17670	Yes	1864	CERES	Score Significance	Score.2 (FDR) < 0.05	High Throughput	Negative Selection	Pool	Timecourse	21 Days	-	-	< 1	Avana	CRISPRn	Knockout	Cas9	RT112/84	Bladder Carcinoma	cell proliferation	2	CERES score	FDR	-	-	-	9606	H. sapiens	To identify gene hits at an FDR < 0.05, ORCS estimated FDRs for the CERES Avana dataset using customized gold-standard positive and negative sets of genes. The custom positive set included genes essential in at least 90% of cell lines in both the CERES Avana dataset (PMID:29083409) and the 10 lines included in Bertomeu et al. (PMID:29038160). The custom negative set included genes essential in ze…	BioGRID ORCS	Cell-essential genes
443	29083409	pubmed	Meyers RM (2017)	257-PMID29083409	17670	17670	Yes	1760	CERES	Score Significance	Score.2 (FDR) < 0.05	High Throughput	Negative Selection	Pool	Timecourse	21 Days	-	-	< 1	Avana	CRISPRn	Knockout	Cas9	RVH-421	Melanoma Cell Line	cell proliferation	2	CERES score	FDR	-	-	-	9606	H. sapiens	To identify gene hits at an FDR < 0.05, ORCS estimated FDRs for the CERES Avana dataset using customized gold-standard positive and negative sets of genes. The custom positive set included genes essential in at least 90% of cell lines in both the CERES Avana dataset (PMID:29083409) and the 10 lines included in Bertomeu et al. (PMID:29038160). The custom negative set included genes essential in ze…	BioGRID ORCS	Cell-essential genes
444	29083409	pubmed	Meyers RM (2017)	258-PMID29083409	17670	17670	Yes	1811	CERES	Score Significance	Score.2 (FDR) < 0.05	High Throughput	Negative Selection	Pool	Timecourse	21 Days	-	-	< 1	Avana	CRISPRn	Knockout	Cas9	SCaBER	Urinary Bladder Squamous Cell Carcinoma Cell Line	cell proliferation	2	CERES score	FDR	-	-	-	9606	H. sapiens	To identify gene hits at an FDR < 0.05, ORCS estimated FDRs for the CERES Avana dataset using customized gold-standard positive and negative sets of genes. The custom positive set included genes essential in at least 90% of cell lines in both the CERES Avana dataset (PMID:29083409) and the 10 lines included in Bertomeu et al. (PMID:29038160). The custom negative set included genes essential in ze…	BioGRID ORCS	Cell-essential genes
445	29083409	pubmed	Meyers RM (2017)	259-PMID29083409	17670	17670	Yes	2220	CERES	Score Significance	Score.2 (FDR) < 0.05	High Throughput	Negative Selection	Pool	Timecourse	21 Days	-	-	< 1	Avana	CRISPRn	Knockout	Cas9	SF-295	Glioblastoma Cell Line	cell proliferation	2	CERES score	FDR	-	-	-	9606	H. sapiens	To identify gene hits at an FDR < 0.05, ORCS estimated FDRs for the CERES Avana dataset using customized gold-standard positive and negative sets of genes. The custom positive set included genes essential in at least 90% of cell lines in both the CERES Avana dataset (PMID:29083409) and the 10 lines included in Bertomeu et al. (PMID:29038160). The custom negative set included genes essential in ze…	BioGRID ORCS	Cell-essential genes
446	29083409	pubmed	Meyers RM (2017)	260-PMID29083409	17670	17670	Yes	2026	CERES	Score Significance	Score.2 (FDR) < 0.05	High Throughput	Negative Selection	Pool	Timecourse	21 Days	-	-	< 1	Avana	CRISPRn	Knockout	Cas9	SF767	Glioblastoma Cell Line	cell proliferation	2	CERES score	FDR	-	-	-	9606	H. sapiens	To identify gene hits at an FDR < 0.05, ORCS estimated FDRs for the CERES Avana dataset using customized gold-standard positive and negative sets of genes. The custom positive set included genes essential in at least 90% of cell lines in both the CERES Avana dataset (PMID:29083409) and the 10 lines included in Bertomeu et al. (PMID:29038160). The custom negative set included genes essential in ze…	BioGRID ORCS	Cell-essential genes
447	29083409	pubmed	Meyers RM (2017)	261-PMID29083409	17670	17670	Yes	1681	CERES	Score Significance	Score.2 (FDR) < 0.05	High Throughput	Negative Selection	Pool	Timecourse	21 Days	-	-	< 1	Avana	CRISPRn	Knockout	Cas9	SH-10-TC	Gastric Adenocarcinoma Cell Line	cell proliferation	2	CERES score	FDR	-	-	-	9606	H. sapiens	To identify gene hits at an FDR < 0.05, ORCS estimated FDRs for the CERES Avana dataset using customized gold-standard positive and negative sets of genes. The custom positive set included genes essential in at least 90% of cell lines in both the CERES Avana dataset (PMID:29083409) and the 10 lines included in Bertomeu et al. (PMID:29038160). The custom negative set included genes essential in ze…	BioGRID ORCS	Cell-essential genes
448	29083409	pubmed	Meyers RM (2017)	262-PMID29083409	17670	17670	Yes	1927	CERES	Score Significance	Score.2 (FDR) < 0.05	High Throughput	Negative Selection	Pool	Timecourse	21 Days	-	-	< 1	Avana	CRISPRn	Knockout	Cas9	SIMA	Adrenal Gland Neuroblastoma	cell proliferation	2	CERES score	FDR	-	-	-	9606	H. sapiens	To identify gene hits at an FDR < 0.05, ORCS estimated FDRs for the CERES Avana dataset using customized gold-standard positive and negative sets of genes. The custom positive set included genes essential in at least 90% of cell lines in both the CERES Avana dataset (PMID:29083409) and the 10 lines included in Bertomeu et al. (PMID:29038160). The custom negative set included genes essential in ze…	BioGRID ORCS	Cell-essential genes
449	29083409	pubmed	Meyers RM (2017)	263-PMID29083409	17670	17670	Yes	1848	CERES	Score Significance	Score.2 (FDR) < 0.05	High Throughput	Negative Selection	Pool	Timecourse	21 Days	-	-	< 1	Avana	CRISPRn	Knockout	Cas9	SJSA-1	Osteosarcoma Cell Line	cell proliferation	2	CERES score	FDR	-	-	-	9606	H. sapiens	To identify gene hits at an FDR < 0.05, ORCS estimated FDRs for the CERES Avana dataset using customized gold-standard positive and negative sets of genes. The custom positive set included genes essential in at least 90% of cell lines in both the CERES Avana dataset (PMID:29083409) and the 10 lines included in Bertomeu et al. (PMID:29038160). The custom negative set included genes essential in ze…	BioGRID ORCS	Cell-essential genes
450	29083409	pubmed	Meyers RM (2017)	264-PMID29083409	17670	17670	Yes	1809	CERES	Score Significance	Score.2 (FDR) < 0.05	High Throughput	Negative Selection	Pool	Timecourse	21 Days	-	-	< 1	Avana	CRISPRn	Knockout	Cas9	SK-BR-3	Breast Adenocarcinoma Cell Line	cell proliferation	2	CERES score	FDR	-	-	-	9606	H. sapiens	To identify gene hits at an FDR < 0.05, ORCS estimated FDRs for the CERES Avana dataset using customized gold-standard positive and negative sets of genes. The custom positive set included genes essential in at least 90% of cell lines in both the CERES Avana dataset (PMID:29083409) and the 10 lines included in Bertomeu et al. (PMID:29038160). The custom negative set included genes essential in ze…	BioGRID ORCS	Cell-essential genes
451	29083409	pubmed	Meyers RM (2017)	265-PMID29083409	17670	17670	Yes	1633	CERES	Score Significance	Score.2 (FDR) < 0.05	High Throughput	Negative Selection	Pool	Timecourse	21 Days	-	-	< 1	Avana	CRISPRn	Knockout	Cas9	SK-HEP-1	Hepatoma Cell Line	cell proliferation	2	CERES score	FDR	-	-	-	9606	H. sapiens	To identify gene hits at an FDR < 0.05, ORCS estimated FDRs for the CERES Avana dataset using customized gold-standard positive and negative sets of genes. The custom positive set included genes essential in at least 90% of cell lines in both the CERES Avana dataset (PMID:29083409) and the 10 lines included in Bertomeu et al. (PMID:29038160). The custom negative set included genes essential in ze…	BioGRID ORCS	Cell-essential genes
452	29083409	pubmed	Meyers RM (2017)	266-PMID29083409	17670	17670	Yes	1769	CERES	Score Significance	Score.2 (FDR) < 0.05	High Throughput	Negative Selection	Pool	Timecourse	21 Days	-	-	< 1	Avana	CRISPRn	Knockout	Cas9	SK-MEL-24	Melanoma Cell Line	cell proliferation	2	CERES score	FDR	-	-	-	9606	H. sapiens	To identify gene hits at an FDR < 0.05, ORCS estimated FDRs for the CERES Avana dataset using customized gold-standard positive and negative sets of genes. The custom positive set included genes essential in at least 90% of cell lines in both the CERES Avana dataset (PMID:29083409) and the 10 lines included in Bertomeu et al. (PMID:29038160). The custom negative set included genes essential in ze…	BioGRID ORCS	Cell-essential genes
453	29083409	pubmed	Meyers RM (2017)	267-PMID29083409	17670	17670	Yes	1546	CERES	Score Significance	Score.2 (FDR) < 0.05	High Throughput	Negative Selection	Pool	Timecourse	21 Days	-	-	< 1	Avana	CRISPRn	Knockout	Cas9	SK-MEL-30	Melanoma Cell Line	cell proliferation	2	CERES score	FDR	-	-	-	9606	H. sapiens	To identify gene hits at an FDR < 0.05, ORCS estimated FDRs for the CERES Avana dataset using customized gold-standard positive and negative sets of genes. The custom positive set included genes essential in at least 90% of cell lines in both the CERES Avana dataset (PMID:29083409) and the 10 lines included in Bertomeu et al. (PMID:29038160). The custom negative set included genes essential in ze…	BioGRID ORCS	Cell-essential genes
454	29083409	pubmed	Meyers RM (2017)	268-PMID29083409	17670	17670	Yes	1837	CERES	Score Significance	Score.2 (FDR) < 0.05	High Throughput	Negative Selection	Pool	Timecourse	21 Days	-	-	< 1	Avana	CRISPRn	Knockout	Cas9	SK-MES-1	Lung Squamous Cell Carcinoma Cell Line	cell proliferation	2	CERES score	FDR	-	-	-	9606	H. sapiens	To identify gene hits at an FDR < 0.05, ORCS estimated FDRs for the CERES Avana dataset using customized gold-standard positive and negative sets of genes. The custom positive set included genes essential in at least 90% of cell lines in both the CERES Avana dataset (PMID:29083409) and the 10 lines included in Bertomeu et al. (PMID:29038160). The custom negative set included genes essential in ze…	BioGRID ORCS	Cell-essential genes
455	29083409	pubmed	Meyers RM (2017)	269-PMID29083409	17670	17670	Yes	2185	CERES	Score Significance	Score.2 (FDR) < 0.05	High Throughput	Negative Selection	Pool	Timecourse	21 Days	-	-	< 1	Avana	CRISPRn	Knockout	Cas9	SK-N-AS	Neuroblastoma Cell Line	cell proliferation	2	CERES score	FDR	-	-	-	9606	H. sapiens	To identify gene hits at an FDR < 0.05, ORCS estimated FDRs for the CERES Avana dataset using customized gold-standard positive and negative sets of genes. The custom positive set included genes essential in at least 90% of cell lines in both the CERES Avana dataset (PMID:29083409) and the 10 lines included in Bertomeu et al. (PMID:29038160). The custom negative set included genes essential in ze…	BioGRID ORCS	Cell-essential genes
456	29083409	pubmed	Meyers RM (2017)	270-PMID29083409	17670	17670	Yes	1982	CERES	Score Significance	Score.2 (FDR) < 0.05	High Throughput	Negative Selection	Pool	Timecourse	21 Days	-	-	< 1	Avana	CRISPRn	Knockout	Cas9	SK-N-BE(2)	Neuroblastoma Cell Line	cell proliferation	2	CERES score	FDR	-	-	-	9606	H. sapiens	To identify gene hits at an FDR < 0.05, ORCS estimated FDRs for the CERES Avana dataset using customized gold-standard positive and negative sets of genes. The custom positive set included genes essential in at least 90% of cell lines in both the CERES Avana dataset (PMID:29083409) and the 10 lines included in Bertomeu et al. (PMID:29038160). The custom negative set included genes essential in ze…	BioGRID ORCS	Cell-essential genes
457	29083409	pubmed	Meyers RM (2017)	271-PMID29083409	17670	17670	Yes	1828	CERES	Score Significance	Score.2 (FDR) < 0.05	High Throughput	Negative Selection	Pool	Timecourse	21 Days	-	-	< 1	Avana	CRISPRn	Knockout	Cas9	SK-N-DZ	Neuroblastoma Cell Line	cell proliferation	2	CERES score	FDR	-	-	-	9606	H. sapiens	To identify gene hits at an FDR < 0.05, ORCS estimated FDRs for the CERES Avana dataset using customized gold-standard positive and negative sets of genes. The custom positive set included genes essential in at least 90% of cell lines in both the CERES Avana dataset (PMID:29083409) and the 10 lines included in Bertomeu et al. (PMID:29038160). The custom negative set included genes essential in ze…	BioGRID ORCS	Cell-essential genes
458	29083409	pubmed	Meyers RM (2017)	272-PMID29083409	17670	17670	Yes	1402	CERES	Score Significance	Score.2 (FDR) < 0.05	High Throughput	Negative Selection	Pool	Timecourse	21 Days	-	-	< 1	Avana	CRISPRn	Knockout	Cas9	SK-N-FI	Neuroblastoma Cell Line	cell proliferation	2	CERES score	FDR	-	-	-	9606	H. sapiens	To identify gene hits at an FDR < 0.05, ORCS estimated FDRs for the CERES Avana dataset using customized gold-standard positive and negative sets of genes. The custom positive set included genes essential in at least 90% of cell lines in both the CERES Avana dataset (PMID:29083409) and the 10 lines included in Bertomeu et al. (PMID:29038160). The custom negative set included genes essential in ze…	BioGRID ORCS	Cell-essential genes
459	29083409	pubmed	Meyers RM (2017)	273-PMID29083409	17670	17670	Yes	1772	CERES	Score Significance	Score.2 (FDR) < 0.05	High Throughput	Negative Selection	Pool	Timecourse	21 Days	-	-	< 1	Avana	CRISPRn	Knockout	Cas9	SK-N-MC	Neuroepithelioma Cell Line	cell proliferation	2	CERES score	FDR	-	-	-	9606	H. sapiens	To identify gene hits at an FDR < 0.05, ORCS estimated FDRs for the CERES Avana dataset using customized gold-standard positive and negative sets of genes. The custom positive set included genes essential in at least 90% of cell lines in both the CERES Avana dataset (PMID:29083409) and the 10 lines included in Bertomeu et al. (PMID:29038160). The custom negative set included genes essential in ze…	BioGRID ORCS	Cell-essential genes
460	29083409	pubmed	Meyers RM (2017)	274-PMID29083409	17670	17670	Yes	1828	CERES	Score Significance	Score.2 (FDR) < 0.05	High Throughput	Negative Selection	Pool	Timecourse	21 Days	-	-	< 1	Avana	CRISPRn	Knockout	Cas9	SKOV-3	Ovary Adenocarcinoma Cell Line	cell proliferation	2	CERES score	FDR	-	-	-	9606	H. sapiens	To identify gene hits at an FDR < 0.05, ORCS estimated FDRs for the CERES Avana dataset using customized gold-standard positive and negative sets of genes. The custom positive set included genes essential in at least 90% of cell lines in both the CERES Avana dataset (PMID:29083409) and the 10 lines included in Bertomeu et al. (PMID:29038160). The custom negative set included genes essential in ze…	BioGRID ORCS	Cell-essential genes
461	29083409	pubmed	Meyers RM (2017)	275-PMID29083409	17670	17670	Yes	2199	CERES	Score Significance	Score.2 (FDR) < 0.05	High Throughput	Negative Selection	Pool	Timecourse	21 Days	-	-	< 1	Avana	CRISPRn	Knockout	Cas9	SLR 20	Bladder Carcinoma	cell proliferation	2	CERES score	FDR	-	-	-	9606	H. sapiens	To identify gene hits at an FDR < 0.05, ORCS estimated FDRs for the CERES Avana dataset using customized gold-standard positive and negative sets of genes. The custom positive set included genes essential in at least 90% of cell lines in both the CERES Avana dataset (PMID:29083409) and the 10 lines included in Bertomeu et al. (PMID:29038160). The custom negative set included genes essential in ze…	BioGRID ORCS	Cell-essential genes
462	29083409	pubmed	Meyers RM (2017)	276-PMID29083409	17670	17670	Yes	2088	CERES	Score Significance	Score.2 (FDR) < 0.05	High Throughput	Negative Selection	Pool	Timecourse	21 Days	-	-	< 1	Avana	CRISPRn	Knockout	Cas9	SLR 23	Cancer Cell Line	cell proliferation	2	CERES score	FDR	-	-	-	9606	H. sapiens	To identify gene hits at an FDR < 0.05, ORCS estimated FDRs for the CERES Avana dataset using customized gold-standard positive and negative sets of genes. The custom positive set included genes essential in at least 90% of cell lines in both the CERES Avana dataset (PMID:29083409) and the 10 lines included in Bertomeu et al. (PMID:29038160). The custom negative set included genes essential in ze…	BioGRID ORCS	Cell-essential genes
463	29083409	pubmed	Meyers RM (2017)	277-PMID29083409	17670	17670	Yes	1758	CERES	Score Significance	Score.2 (FDR) < 0.05	High Throughput	Negative Selection	Pool	Timecourse	21 Days	-	-	< 1	Avana	CRISPRn	Knockout	Cas9	SLR 26	Renal Cell Carcinoma Cell Line	cell proliferation	2	CERES score	FDR	-	-	-	9606	H. sapiens	To identify gene hits at an FDR < 0.05, ORCS estimated FDRs for the CERES Avana dataset using customized gold-standard positive and negative sets of genes. The custom positive set included genes essential in at least 90% of cell lines in both the CERES Avana dataset (PMID:29083409) and the 10 lines included in Bertomeu et al. (PMID:29038160). The custom negative set included genes essential in ze…	BioGRID ORCS	Cell-essential genes
464	29083409	pubmed	Meyers RM (2017)	278-PMID29083409	17670	17670	Yes	1810	CERES	Score Significance	Score.2 (FDR) < 0.05	High Throughput	Negative Selection	Pool	Timecourse	21 Days	-	-	< 1	Avana	CRISPRn	Knockout	Cas9	SNG-M	Endometrial Cancer Cell Line	cell proliferation	2	CERES score	FDR	-	-	-	9606	H. sapiens	To identify gene hits at an FDR < 0.05, ORCS estimated FDRs for the CERES Avana dataset using customized gold-standard positive and negative sets of genes. The custom positive set included genes essential in at least 90% of cell lines in both the CERES Avana dataset (PMID:29083409) and the 10 lines included in Bertomeu et al. (PMID:29038160). The custom negative set included genes essential in ze…	BioGRID ORCS	Cell-essential genes
465	29083409	pubmed	Meyers RM (2017)	279-PMID29083409	17670	17670	Yes	2210	CERES	Score Significance	Score.2 (FDR) < 0.05	High Throughput	Negative Selection	Pool	Timecourse	21 Days	-	-	< 1	Avana	CRISPRn	Knockout	Cas9	SNU-1	Gastric Cancer Cell Line	cell proliferation	2	CERES score	FDR	-	-	-	9606	H. sapiens	To identify gene hits at an FDR < 0.05, ORCS estimated FDRs for the CERES Avana dataset using customized gold-standard positive and negative sets of genes. The custom positive set included genes essential in at least 90% of cell lines in both the CERES Avana dataset (PMID:29083409) and the 10 lines included in Bertomeu et al. (PMID:29038160). The custom negative set included genes essential in ze…	BioGRID ORCS	Cell-essential genes
466	29083409	pubmed	Meyers RM (2017)	280-PMID29083409	17670	17670	Yes	2178	CERES	Score Significance	Score.2 (FDR) < 0.05	High Throughput	Negative Selection	Pool	Timecourse	21 Days	-	-	< 1	Avana	CRISPRn	Knockout	Cas9	SNU-8	Ovarian Cancer Cell Line	cell proliferation	2	CERES score	FDR	-	-	-	9606	H. sapiens	To identify gene hits at an FDR < 0.05, ORCS estimated FDRs for the CERES Avana dataset using customized gold-standard positive and negative sets of genes. The custom positive set included genes essential in at least 90% of cell lines in both the CERES Avana dataset (PMID:29083409) and the 10 lines included in Bertomeu et al. (PMID:29038160). The custom negative set included genes essential in ze…	BioGRID ORCS	Cell-essential genes
467	29083409	pubmed	Meyers RM (2017)	281-PMID29083409	17670	17670	Yes	1784	CERES	Score Significance	Score.2 (FDR) < 0.05	High Throughput	Negative Selection	Pool	Timecourse	21 Days	-	-	< 1	Avana	CRISPRn	Knockout	Cas9	SNU-201	Glioma Cell Line	cell proliferation	2	CERES score	FDR	-	-	-	9606	H. sapiens	To identify gene hits at an FDR < 0.05, ORCS estimated FDRs for the CERES Avana dataset using customized gold-standard positive and negative sets of genes. The custom positive set included genes essential in at least 90% of cell lines in both the CERES Avana dataset (PMID:29083409) and the 10 lines included in Bertomeu et al. (PMID:29038160). The custom negative set included genes essential in ze…	BioGRID ORCS	Cell-essential genes
468	29083409	pubmed	Meyers RM (2017)	282-PMID29083409	17670	17670	Yes	1878	CERES	Score Significance	Score.2 (FDR) < 0.05	High Throughput	Negative Selection	Pool	Timecourse	21 Days	-	-	< 1	Avana	CRISPRn	Knockout	Cas9	SNU-213	Pancreatic Adenocarcinoma Cell Line	cell proliferation	2	CERES score	FDR	-	-	-	9606	H. sapiens	To identify gene hits at an FDR < 0.05, ORCS estimated FDRs for the CERES Avana dataset using customized gold-standard positive and negative sets of genes. The custom positive set included genes essential in at least 90% of cell lines in both the CERES Avana dataset (PMID:29083409) and the 10 lines included in Bertomeu et al. (PMID:29038160). The custom negative set included genes essential in ze…	BioGRID ORCS	Cell-essential genes
469	29083409	pubmed	Meyers RM (2017)	283-PMID29083409	17670	17670	Yes	1712	CERES	Score Significance	Score.2 (FDR) < 0.05	High Throughput	Negative Selection	Pool	Timecourse	21 Days	-	-	< 1	Avana	CRISPRn	Knockout	Cas9	SNU-349	Renal Cell Carcinoma Cell Line	cell proliferation	2	CERES score	FDR	-	-	-	9606	H. sapiens	To identify gene hits at an FDR < 0.05, ORCS estimated FDRs for the CERES Avana dataset using customized gold-standard positive and negative sets of genes. The custom positive set included genes essential in at least 90% of cell lines in both the CERES Avana dataset (PMID:29083409) and the 10 lines included in Bertomeu et al. (PMID:29038160). The custom negative set included genes essential in ze…	BioGRID ORCS	Cell-essential genes
470	29083409	pubmed	Meyers RM (2017)	284-PMID29083409	17670	17670	Yes	2022	CERES	Score Significance	Score.2 (FDR) < 0.05	High Throughput	Negative Selection	Pool	Timecourse	21 Days	-	-	< 1	Avana	CRISPRn	Knockout	Cas9	SNU-398	Hepatoma Cell Line	cell proliferation	2	CERES score	FDR	-	-	-	9606	H. sapiens	To identify gene hits at an FDR < 0.05, ORCS estimated FDRs for the CERES Avana dataset using customized gold-standard positive and negative sets of genes. The custom positive set included genes essential in at least 90% of cell lines in both the CERES Avana dataset (PMID:29083409) and the 10 lines included in Bertomeu et al. (PMID:29038160). The custom negative set included genes essential in ze…	BioGRID ORCS	Cell-essential genes
471	29083409	pubmed	Meyers RM (2017)	285-PMID29083409	17670	17670	Yes	1809	CERES	Score Significance	Score.2 (FDR) < 0.05	High Throughput	Negative Selection	Pool	Timecourse	21 Days	-	-	< 1	Avana	CRISPRn	Knockout	Cas9	SNU-410	Pancreatic Adenocarcinoma Cell Line	cell proliferation	2	CERES score	FDR	-	-	-	9606	H. sapiens	To identify gene hits at an FDR < 0.05, ORCS estimated FDRs for the CERES Avana dataset using customized gold-standard positive and negative sets of genes. The custom positive set included genes essential in at least 90% of cell lines in both the CERES Avana dataset (PMID:29083409) and the 10 lines included in Bertomeu et al. (PMID:29038160). The custom negative set included genes essential in ze…	BioGRID ORCS	Cell-essential genes
472	29083409	pubmed	Meyers RM (2017)	286-PMID29083409	17670	17670	Yes	1935	CERES	Score Significance	Score.2 (FDR) < 0.05	High Throughput	Negative Selection	Pool	Timecourse	21 Days	-	-	< 1	Avana	CRISPRn	Knockout	Cas9	SNU-449	Hepatoma Cell Line	cell proliferation	2	CERES score	FDR	-	-	-	9606	H. sapiens	To identify gene hits at an FDR < 0.05, ORCS estimated FDRs for the CERES Avana dataset using customized gold-standard positive and negative sets of genes. The custom positive set included genes essential in at least 90% of cell lines in both the CERES Avana dataset (PMID:29083409) and the 10 lines included in Bertomeu et al. (PMID:29038160). The custom negative set included genes essential in ze…	BioGRID ORCS	Cell-essential genes
473	29083409	pubmed	Meyers RM (2017)	287-PMID29083409	17670	17670	Yes	1571	CERES	Score Significance	Score.2 (FDR) < 0.05	High Throughput	Negative Selection	Pool	Timecourse	21 Days	-	-	< 1	Avana	CRISPRn	Knockout	Cas9	SNU-503	Colorectal Cell Line	cell proliferation	2	CERES score	FDR	-	-	-	9606	H. sapiens	To identify gene hits at an FDR < 0.05, ORCS estimated FDRs for the CERES Avana dataset using customized gold-standard positive and negative sets of genes. The custom positive set included genes essential in at least 90% of cell lines in both the CERES Avana dataset (PMID:29083409) and the 10 lines included in Bertomeu et al. (PMID:29038160). The custom negative set included genes essential in ze…	BioGRID ORCS	Cell-essential genes
474	29083409	pubmed	Meyers RM (2017)	288-PMID29083409	17670	17670	Yes	1921	CERES	Score Significance	Score.2 (FDR) < 0.05	High Throughput	Negative Selection	Pool	Timecourse	21 Days	-	-	< 1	Avana	CRISPRn	Knockout	Cas9	SNU-685	Uterine Carcinosarcoma Cell Line	cell proliferation	2	CERES score	FDR	-	-	-	9606	H. sapiens	To identify gene hits at an FDR < 0.05, ORCS estimated FDRs for the CERES Avana dataset using customized gold-standard positive and negative sets of genes. The custom positive set included genes essential in at least 90% of cell lines in both the CERES Avana dataset (PMID:29083409) and the 10 lines included in Bertomeu et al. (PMID:29038160). The custom negative set included genes essential in ze…	BioGRID ORCS	Cell-essential genes
475	29083409	pubmed	Meyers RM (2017)	289-PMID29083409	17670	17670	Yes	1623	CERES	Score Significance	Score.2 (FDR) < 0.05	High Throughput	Negative Selection	Pool	Timecourse	21 Days	-	-	< 1	Avana	CRISPRn	Knockout	Cas9	SNU-840	Ovarian Cancer Cell Line	cell proliferation	2	CERES score	FDR	-	-	-	9606	H. sapiens	To identify gene hits at an FDR < 0.05, ORCS estimated FDRs for the CERES Avana dataset using customized gold-standard positive and negative sets of genes. The custom positive set included genes essential in at least 90% of cell lines in both the CERES Avana dataset (PMID:29083409) and the 10 lines included in Bertomeu et al. (PMID:29038160). The custom negative set included genes essential in ze…	BioGRID ORCS	Cell-essential genes
476	29083409	pubmed	Meyers RM (2017)	290-PMID29083409	17670	17670	Yes	1839	CERES	Score Significance	Score.2 (FDR) < 0.05	High Throughput	Negative Selection	Pool	Timecourse	21 Days	-	-	< 1	Avana	CRISPRn	Knockout	Cas9	SUIT-2	Pancreatic Cancer Cell Line	cell proliferation	2	CERES score	FDR	-	-	-	9606	H. sapiens	To identify gene hits at an FDR < 0.05, ORCS estimated FDRs for the CERES Avana dataset using customized gold-standard positive and negative sets of genes. The custom positive set included genes essential in at least 90% of cell lines in both the CERES Avana dataset (PMID:29083409) and the 10 lines included in Bertomeu et al. (PMID:29038160). The custom negative set included genes essential in ze…	BioGRID ORCS	Cell-essential genes
477	29083409	pubmed	Meyers RM (2017)	291-PMID29083409	17670	17670	Yes	2186	CERES	Score Significance	Score.2 (FDR) < 0.05	High Throughput	Negative Selection	Pool	Timecourse	21 Days	-	-	< 1	Avana	CRISPRn	Knockout	Cas9	SUP-M2	Anaplastic Large Cell Lymphoma Cell Line	cell proliferation	2	CERES score	FDR	-	-	-	9606	H. sapiens	To identify gene hits at an FDR < 0.05, ORCS estimated FDRs for the CERES Avana dataset using customized gold-standard positive and negative sets of genes. The custom positive set included genes essential in at least 90% of cell lines in both the CERES Avana dataset (PMID:29083409) and the 10 lines included in Bertomeu et al. (PMID:29038160). The custom negative set included genes essential in ze…	BioGRID ORCS	Cell-essential genes
478	29083409	pubmed	Meyers RM (2017)	292-PMID29083409	17670	17670	Yes	1437	CERES	Score Significance	Score.2 (FDR) < 0.05	High Throughput	Negative Selection	Pool	Timecourse	21 Days	-	-	< 1	Avana	CRISPRn	Knockout	Cas9	SUP-T1	T-lymphoma cell line	cell proliferation	2	CERES score	FDR	-	-	-	9606	H. sapiens	To identify gene hits at an FDR < 0.05, ORCS estimated FDRs for the CERES Avana dataset using customized gold-standard positive and negative sets of genes. The custom positive set included genes essential in at least 90% of cell lines in both the CERES Avana dataset (PMID:29083409) and the 10 lines included in Bertomeu et al. (PMID:29038160). The custom negative set included genes essential in ze…	BioGRID ORCS	Cell-essential genes
479	29083409	pubmed	Meyers RM (2017)	293-PMID29083409	17670	17670	Yes	1642	CERES	Score Significance	Score.2 (FDR) < 0.05	High Throughput	Negative Selection	Pool	Timecourse	21 Days	-	-	< 1	Avana	CRISPRn	Knockout	Cas9	SW-48	Colorectal Adenocarcinoma Cell Line	cell proliferation	2	CERES score	FDR	-	-	-	9606	H. sapiens	To identify gene hits at an FDR < 0.05, ORCS estimated FDRs for the CERES Avana dataset using customized gold-standard positive and negative sets of genes. The custom positive set included genes essential in at least 90% of cell lines in both the CERES Avana dataset (PMID:29083409) and the 10 lines included in Bertomeu et al. (PMID:29038160). The custom negative set included genes essential in ze…	BioGRID ORCS	Cell-essential genes
480	29083409	pubmed	Meyers RM (2017)	294-PMID29083409	17670	17670	Yes	1292	CERES	Score Significance	Score.2 (FDR) < 0.05	High Throughput	Negative Selection	Pool	Timecourse	21 Days	-	-	< 1	Avana	CRISPRn	Knockout	Cas9	SW-403	Colonic Adenocarcinoma Cell Line	cell proliferation	2	CERES score	FDR	-	-	-	9606	H. sapiens	To identify gene hits at an FDR < 0.05, ORCS estimated FDRs for the CERES Avana dataset using customized gold-standard positive and negative sets of genes. The custom positive set included genes essential in at least 90% of cell lines in both the CERES Avana dataset (PMID:29083409) and the 10 lines included in Bertomeu et al. (PMID:29038160). The custom negative set included genes essential in ze…	BioGRID ORCS	Cell-essential genes
481	29083409	pubmed	Meyers RM (2017)	295-PMID29083409	17670	17670	Yes	1918	CERES	Score Significance	Score.2 (FDR) < 0.05	High Throughput	Negative Selection	Pool	Timecourse	21 Days	-	-	< 1	Avana	CRISPRn	Knockout	Cas9	SW-620	Colonic Adenocarcinoma Cell Line	cell proliferation	2	CERES score	FDR	-	-	-	9606	H. sapiens	To identify gene hits at an FDR < 0.05, ORCS estimated FDRs for the CERES Avana dataset using customized gold-standard positive and negative sets of genes. The custom positive set included genes essential in at least 90% of cell lines in both the CERES Avana dataset (PMID:29083409) and the 10 lines included in Bertomeu et al. (PMID:29038160). The custom negative set included genes essential in ze…	BioGRID ORCS	Cell-essential genes
482	29083409	pubmed	Meyers RM (2017)	296-PMID29083409	17670	17670	Yes	2024	CERES	Score Significance	Score.2 (FDR) < 0.05	High Throughput	Negative Selection	Pool	Timecourse	21 Days	-	-	< 1	Avana	CRISPRn	Knockout	Cas9	SW837	Colonic Cancer Cell Line	cell proliferation	2	CERES score	FDR	-	-	-	9606	H. sapiens	To identify gene hits at an FDR < 0.05, ORCS estimated FDRs for the CERES Avana dataset using customized gold-standard positive and negative sets of genes. The custom positive set included genes essential in at least 90% of cell lines in both the CERES Avana dataset (PMID:29083409) and the 10 lines included in Bertomeu et al. (PMID:29038160). The custom negative set included genes essential in ze…	BioGRID ORCS	Cell-essential genes
483	29083409	pubmed	Meyers RM (2017)	297-PMID29083409	17670	17670	Yes	1798	CERES	Score Significance	Score.2 (FDR) < 0.05	High Throughput	Negative Selection	Pool	Timecourse	21 Days	-	-	< 1	Avana	CRISPRn	Knockout	Cas9	SW1463	Colonic Cancer Cell Line	cell proliferation	2	CERES score	FDR	-	-	-	9606	H. sapiens	To identify gene hits at an FDR < 0.05, ORCS estimated FDRs for the CERES Avana dataset using customized gold-standard positive and negative sets of genes. The custom positive set included genes essential in at least 90% of cell lines in both the CERES Avana dataset (PMID:29083409) and the 10 lines included in Bertomeu et al. (PMID:29038160). The custom negative set included genes essential in ze…	BioGRID ORCS	Cell-essential genes
484	29083409	pubmed	Meyers RM (2017)	298-PMID29083409	17670	17670	Yes	1795	CERES	Score Significance	Score.2 (FDR) < 0.05	High Throughput	Negative Selection	Pool	Timecourse	21 Days	-	-	< 1	Avana	CRISPRn	Knockout	Cas9	T3M4	Pancreatic Adenocarcinoma Cell Line	cell proliferation	2	CERES score	FDR	-	-	-	9606	H. sapiens	To identify gene hits at an FDR < 0.05, ORCS estimated FDRs for the CERES Avana dataset using customized gold-standard positive and negative sets of genes. The custom positive set included genes essential in at least 90% of cell lines in both the CERES Avana dataset (PMID:29083409) and the 10 lines included in Bertomeu et al. (PMID:29038160). The custom negative set included genes essential in ze…	BioGRID ORCS	Cell-essential genes
485	29083409	pubmed	Meyers RM (2017)	299-PMID29083409	17670	17670	Yes	1892	CERES	Score Significance	Score.2 (FDR) < 0.05	High Throughput	Negative Selection	Pool	Timecourse	21 Days	-	-	< 1	Avana	CRISPRn	Knockout	Cas9	T-24	Urinary Bladder Cancer Cell Line	cell proliferation	2	CERES score	FDR	-	-	-	9606	H. sapiens	To identify gene hits at an FDR < 0.05, ORCS estimated FDRs for the CERES Avana dataset using customized gold-standard positive and negative sets of genes. The custom positive set included genes essential in at least 90% of cell lines in both the CERES Avana dataset (PMID:29083409) and the 10 lines included in Bertomeu et al. (PMID:29038160). The custom negative set included genes essential in ze…	BioGRID ORCS	Cell-essential genes
486	29083409	pubmed	Meyers RM (2017)	300-PMID29083409	17670	17670	Yes	2082	CERES	Score Significance	Score.2 (FDR) < 0.05	High Throughput	Negative Selection	Pool	Timecourse	21 Days	-	-	< 1	Avana	CRISPRn	Knockout	Cas9	T-84	Colonic Cancer Cell Line	cell proliferation	2	CERES score	FDR	-	-	-	9606	H. sapiens	To identify gene hits at an FDR < 0.05, ORCS estimated FDRs for the CERES Avana dataset using customized gold-standard positive and negative sets of genes. The custom positive set included genes essential in at least 90% of cell lines in both the CERES Avana dataset (PMID:29083409) and the 10 lines included in Bertomeu et al. (PMID:29038160). The custom negative set included genes essential in ze…	BioGRID ORCS	Cell-essential genes
487	29083409	pubmed	Meyers RM (2017)	301-PMID29083409	17670	17670	Yes	1839	CERES	Score Significance	Score.2 (FDR) < 0.05	High Throughput	Negative Selection	Pool	Timecourse	21 Days	-	-	< 1	Avana	CRISPRn	Knockout	Cas9	T-98G	Glioblastoma Cell Line	cell proliferation	2	CERES score	FDR	-	-	-	9606	H. sapiens	To identify gene hits at an FDR < 0.05, ORCS estimated FDRs for the CERES Avana dataset using customized gold-standard positive and negative sets of genes. The custom positive set included genes essential in at least 90% of cell lines in both the CERES Avana dataset (PMID:29083409) and the 10 lines included in Bertomeu et al. (PMID:29038160). The custom negative set included genes essential in ze…	BioGRID ORCS	Cell-essential genes
488	29083409	pubmed	Meyers RM (2017)	302-PMID29083409	17670	17670	Yes	2110	CERES	Score Significance	Score.2 (FDR) < 0.05	High Throughput	Negative Selection	Pool	Timecourse	21 Days	-	-	< 1	Avana	CRISPRn	Knockout	Cas9	TCC-PAN2	Cancer Cell Line	cell proliferation	2	CERES score	FDR	-	-	-	9606	H. sapiens	To identify gene hits at an FDR < 0.05, ORCS estimated FDRs for the CERES Avana dataset using customized gold-standard positive and negative sets of genes. The custom positive set included genes essential in at least 90% of cell lines in both the CERES Avana dataset (PMID:29083409) and the 10 lines included in Bertomeu et al. (PMID:29038160). The custom negative set included genes essential in ze…	BioGRID ORCS	Cell-essential genes
489	29083409	pubmed	Meyers RM (2017)	303-PMID29083409	17670	17670	Yes	2050	CERES	Score Significance	Score.2 (FDR) < 0.05	High Throughput	Negative Selection	Pool	Timecourse	21 Days	-	-	< 1	Avana	CRISPRn	Knockout	Cas9	TCCSUP	Bladder Carcinoma	cell proliferation	2	CERES score	FDR	-	-	-	9606	H. sapiens	To identify gene hits at an FDR < 0.05, ORCS estimated FDRs for the CERES Avana dataset using customized gold-standard positive and negative sets of genes. The custom positive set included genes essential in at least 90% of cell lines in both the CERES Avana dataset (PMID:29083409) and the 10 lines included in Bertomeu et al. (PMID:29038160). The custom negative set included genes essential in ze…	BioGRID ORCS	Cell-essential genes
490	29083409	pubmed	Meyers RM (2017)	304-PMID29083409	17670	17670	Yes	1886	CERES	Score Significance	Score.2 (FDR) < 0.05	High Throughput	Negative Selection	Pool	Timecourse	21 Days	-	-	< 1	Avana	CRISPRn	Knockout	Cas9	TE-1	Esophageal Squamous Cell Carcinoma Cell Line	cell proliferation	2	CERES score	FDR	-	-	-	9606	H. sapiens	To identify gene hits at an FDR < 0.05, ORCS estimated FDRs for the CERES Avana dataset using customized gold-standard positive and negative sets of genes. The custom positive set included genes essential in at least 90% of cell lines in both the CERES Avana dataset (PMID:29083409) and the 10 lines included in Bertomeu et al. (PMID:29038160). The custom negative set included genes essential in ze…	BioGRID ORCS	Cell-essential genes
491	29083409	pubmed	Meyers RM (2017)	305-PMID29083409	17670	17670	Yes	1748	CERES	Score Significance	Score.2 (FDR) < 0.05	High Throughput	Negative Selection	Pool	Timecourse	21 Days	-	-	< 1	Avana	CRISPRn	Knockout	Cas9	TE-5 (RCB1949)	Esophageal Squamous Cell Carcinoma Cell Line	cell proliferation	2	CERES score	FDR	-	-	-	9606	H. sapiens	To identify gene hits at an FDR < 0.05, ORCS estimated FDRs for the CERES Avana dataset using customized gold-standard positive and negative sets of genes. The custom positive set included genes essential in at least 90% of cell lines in both the CERES Avana dataset (PMID:29083409) and the 10 lines included in Bertomeu et al. (PMID:29038160). The custom negative set included genes essential in ze…	BioGRID ORCS	Cell-essential genes
492	29083409	pubmed	Meyers RM (2017)	306-PMID29083409	17670	17670	Yes	1872	CERES	Score Significance	Score.2 (FDR) < 0.05	High Throughput	Negative Selection	Pool	Timecourse	21 Days	-	-	< 1	Avana	CRISPRn	Knockout	Cas9	RCB1433	Endometrial Cancer Cell Line	cell proliferation	2	CERES score	FDR	-	-	-	9606	H. sapiens	To identify gene hits at an FDR < 0.05, ORCS estimated FDRs for the CERES Avana dataset using customized gold-standard positive and negative sets of genes. The custom positive set included genes essential in at least 90% of cell lines in both the CERES Avana dataset (PMID:29083409) and the 10 lines included in Bertomeu et al. (PMID:29038160). The custom negative set included genes essential in ze…	BioGRID ORCS	Cell-essential genes
493	29083409	pubmed	Meyers RM (2017)	307-PMID29083409	17670	17670	Yes	2041	CERES	Score Significance	Score.2 (FDR) < 0.05	High Throughput	Negative Selection	Pool	Timecourse	21 Days	-	-	< 1	Avana	CRISPRn	Knockout	Cas9	TF-1	Erythroleukemia Cell Line	cell proliferation	2	CERES score	FDR	-	-	-	9606	H. sapiens	To identify gene hits at an FDR < 0.05, ORCS estimated FDRs for the CERES Avana dataset using customized gold-standard positive and negative sets of genes. The custom positive set included genes essential in at least 90% of cell lines in both the CERES Avana dataset (PMID:29083409) and the 10 lines included in Bertomeu et al. (PMID:29038160). The custom negative set included genes essential in ze…	BioGRID ORCS	Cell-essential genes
494	29083409	pubmed	Meyers RM (2017)	308-PMID29083409	17670	17670	Yes	2187	CERES	Score Significance	Score.2 (FDR) < 0.05	High Throughput	Negative Selection	Pool	Timecourse	21 Days	-	-	< 1	Avana	CRISPRn	Knockout	Cas9	TOV-21G	Ovarian Cancer Cell Line	cell proliferation	2	CERES score	FDR	-	-	-	9606	H. sapiens	To identify gene hits at an FDR < 0.05, ORCS estimated FDRs for the CERES Avana dataset using customized gold-standard positive and negative sets of genes. The custom positive set included genes essential in at least 90% of cell lines in both the CERES Avana dataset (PMID:29083409) and the 10 lines included in Bertomeu et al. (PMID:29038160). The custom negative set included genes essential in ze…	BioGRID ORCS	Cell-essential genes
495	29083409	pubmed	Meyers RM (2017)	309-PMID29083409	17670	17670	Yes	1816	CERES	Score Significance	Score.2 (FDR) < 0.05	High Throughput	Negative Selection	Pool	Timecourse	21 Days	-	-	< 1	Avana	CRISPRn	Knockout	Cas9	U-118MG	Glioblastoma Cell Line	cell proliferation	2	CERES score	FDR	-	-	-	9606	H. sapiens	To identify gene hits at an FDR < 0.05, ORCS estimated FDRs for the CERES Avana dataset using customized gold-standard positive and negative sets of genes. The custom positive set included genes essential in at least 90% of cell lines in both the CERES Avana dataset (PMID:29083409) and the 10 lines included in Bertomeu et al. (PMID:29038160). The custom negative set included genes essential in ze…	BioGRID ORCS	Cell-essential genes
496	29083409	pubmed	Meyers RM (2017)	310-PMID29083409	17670	17670	Yes	1492	CERES	Score Significance	Score.2 (FDR) < 0.05	High Throughput	Negative Selection	Pool	Timecourse	21 Days	-	-	< 1	Avana	CRISPRn	Knockout	Cas9	U-178MG	Glioma Cell Line	cell proliferation	2	CERES score	FDR	-	-	-	9606	H. sapiens	To identify gene hits at an FDR < 0.05, ORCS estimated FDRs for the CERES Avana dataset using customized gold-standard positive and negative sets of genes. The custom positive set included genes essential in at least 90% of cell lines in both the CERES Avana dataset (PMID:29083409) and the 10 lines included in Bertomeu et al. (PMID:29038160). The custom negative set included genes essential in ze…	BioGRID ORCS	Cell-essential genes
497	29083409	pubmed	Meyers RM (2017)	311-PMID29083409	17670	17670	Yes	1702	CERES	Score Significance	Score.2 (FDR) < 0.05	High Throughput	Negative Selection	Pool	Timecourse	21 Days	-	-	< 1	Avana	CRISPRn	Knockout	Cas9	UOK101	Renal Cell Carcinoma Cell Line	cell proliferation	2	CERES score	FDR	-	-	-	9606	H. sapiens	To identify gene hits at an FDR < 0.05, ORCS estimated FDRs for the CERES Avana dataset using customized gold-standard positive and negative sets of genes. The custom positive set included genes essential in at least 90% of cell lines in both the CERES Avana dataset (PMID:29083409) and the 10 lines included in Bertomeu et al. (PMID:29038160). The custom negative set included genes essential in ze…	BioGRID ORCS	Cell-essential genes
498	29083409	pubmed	Meyers RM (2017)	312-PMID29083409	17670	17670	Yes	2019	CERES	Score Significance	Score.2 (FDR) < 0.05	High Throughput	Negative Selection	Pool	Timecourse	21 Days	-	-	< 1	Avana	CRISPRn	Knockout	Cas9	WM1799	Melanoma Cell Line	cell proliferation	2	CERES score	FDR	-	-	-	9606	H. sapiens	To identify gene hits at an FDR < 0.05, ORCS estimated FDRs for the CERES Avana dataset using customized gold-standard positive and negative sets of genes. The custom positive set included genes essential in at least 90% of cell lines in both the CERES Avana dataset (PMID:29083409) and the 10 lines included in Bertomeu et al. (PMID:29038160). The custom negative set included genes essential in ze…	BioGRID ORCS	Cell-essential genes
503	28985567	pubmed	Reddy A (2017)	1-PMID28985567	18862	18862	Yes	1393	Mann-Whitney U test	Score Significance	Score.2 (FDR) < 0.05	High Throughput	Positive and Negative Selection	Pool	Timecourse	14 Doublings	-	-	~ 0.4	GECKO v2	CRISPRn	Knockout	Cas9	BJAB	B-lymphoma cell line	cell proliferation	2	CRISPR Score (CS)	FDR	-	-	-	9606	H. sapiens	The authors screened lymphoma cell lines and determined which genes are significantly enriched or depleted after 14 doublings.	BioGRID ORCS	Cell-essential genes and growth restrictive genes
504	28985567	pubmed	Reddy A (2017)	2-PMID28985567	18862	18862	Yes	2743	Mann-Whitney U test	Score Significance	Score.2 (FDR) < 0.05	High Throughput	Positive and Negative Selection	Pool	Timecourse	14 Doublings	-	-	~ 0.4	GECKO v2	CRISPRn	Knockout	Cas9	SU-DHL-4	Lymphoma or Leukaemia Cell Line	cell proliferation	2	CRISPR Score (CS)	FDR	-	-	-	9606	H. sapiens	The authors screened lymphoma cell lines and determined which genes are significantly enriched or depleted after 14 doublings.	BioGRID ORCS	Cell-essential genes and growth restrictive genes
505	28985567	pubmed	Reddy A (2017)	3-PMID28985567	18862	18862	Yes	432	Mann-Whitney U test	Score Significance	Score.2 (FDR) < 0.05	High Throughput	Positive and Negative Selection	Pool	Timecourse	14 Doublings	-	-	~ 0.4	GECKO v2	CRISPRn	Knockout	Cas9	Pfeiffer	Lymphoblastoid Cell Line	cell proliferation	2	CRISPR Score (CS)	FDR	-	-	-	9606	H. sapiens	The authors screened lymphoma cell lines and determined which genes are significantly enriched or depleted after 14 doublings.	BioGRID ORCS	Cell-essential genes and growth restrictive genes
506	28985567	pubmed	Reddy A (2017)	4-PMID28985567	18862	18862	Yes	2261	Mann-Whitney U test	Score Significance	Score.2 (FDR) < 0.05	High Throughput	Positive and Negative Selection	Pool	Timecourse	14 Doublings	-	-	~ 0.4	GECKO v2	CRISPRn	Knockout	Cas9	OCI-LY3	B-cell non-Hodgkin lymphoma cell line	cell proliferation	2	CRISPR Score (CS)	FDR	-	-	-	9606	H. sapiens	The authors screened lymphoma cell lines and determined which genes are significantly enriched or depleted after 14 doublings.	BioGRID ORCS	Cell-essential genes and growth restrictive genes
507	28985567	pubmed	Reddy A (2017)	5-PMID28985567	18862	18862	Yes	416	Mann-Whitney U test	Score Significance	Score.2 (FDR) < 0.05	High Throughput	Positive and Negative Selection	Pool	Timecourse	14 Doublings	-	-	~ 0.4	GECKO v2	CRISPRn	Knockout	Cas9	HBL-1	Diffuse Large B-cell Lymphoma Cell	cell proliferation	2	CRISPR Score (CS)	FDR	-	-	-	9606	H. sapiens	The authors screened lymphoma cell lines and determined which genes are significantly enriched or depleted after 14 doublings.	BioGRID ORCS	Cell-essential genes and growth restrictive genes
508	28985567	pubmed	Reddy A (2017)	6-PMID28985567	18862	18862	Yes	1571	Mann-Whitney U test	Score Significance	Score.2 (FDR) < 0.05	High Throughput	Positive and Negative Selection	Pool	Timecourse	14 Doublings	-	-	~ 0.4	GECKO v2	CRISPRn	Knockout	Cas9	TMD8	Lymphoma or Leukaemia Cell Line	cell proliferation	2	CRISPR Score (CS)	FDR	-	-	-	9606	H. sapiens	The authors screened lymphoma cell lines and determined which genes are significantly enriched or depleted after 14 doublings.	BioGRID ORCS	Cell-essential genes and growth restrictive genes
509	29083409	pubmed	Meyers RM (2017)	313-PMID29083409	17670	17670	Yes	1914	CERES	Score Significance	Score.2 (FDR) < 0.05	High Throughput	Negative Selection	Pool	Timecourse	21 Days	-	-	< 1.0	Avana	CRISPRn	Knockout	Cas9	Caco-2/BBe	Colonic Adenocarcinoma Cell Line	cell proliferation	2	CERES score	FDR	-	-	-	9606	H. sapiens	To identify gene hits at an FDR < 0.05, ORCS estimated FDRs for the CERES Avana dataset using customized gold-standard positive and negative sets of genes. The custom positive set included genes essential in at least 90% of cell lines in both the CERES Avana dataset (PMID:29083409) and the 10 lines included in Bertomeu et al. (PMID:29038160). The custom negative set included genes essential in ze…	BioGRID ORCS	Cell-essential genes
510	29083409	pubmed	Meyers RM (2017)	314-PMID29083409	17670	17670	Yes	1906	CERES	Score Significance	Score.2 (FDR) < 0.05	High Throughput	Negative Selection	Pool	Timecourse	21 Days	-	-	< 1	Avana	CRISPRn	Knockout	Cas9	C32	Melanoma Cell Line	cell proliferation	2	CERES score	FDR	-	-	-	9606	H. sapiens	To identify gene hits at an FDR < 0.05, ORCS estimated FDRs for the CERES Avana dataset using customized gold-standard positive and negative sets of genes. The custom positive set included genes essential in at least 90% of cell lines in both the CERES Avana dataset (PMID:29083409) and the 10 lines included in Bertomeu et al. (PMID:29038160). The custom negative set included genes essential in ze…	BioGRID ORCS	Cell-essential genes
511	29083409	pubmed	Meyers RM (2017)	315-PMID29083409	17670	17670	Yes	1624	CERES	Score Significance	Score.2 (FDR) < 0.05	High Throughput	Negative Selection	Pool	Timecourse	21 Days	-	-	< 1	Avana	CRISPRn	Knockout	Cas9	Caki-1	Renal Cell Carcinoma Cell Line	cell proliferation	2	CERES score	FDR	-	-	-	9606	H. sapiens	To identify gene hits at an FDR < 0.05, ORCS estimated FDRs for the CERES Avana dataset using customized gold-standard positive and negative sets of genes. The custom positive set included genes essential in at least 90% of cell lines in both the CERES Avana dataset (PMID:29083409) and the 10 lines included in Bertomeu et al. (PMID:29038160). The custom negative set included genes essential in ze…	BioGRID ORCS	Cell-essential genes
512	29083409	pubmed	Meyers RM (2017)	316-PMID29083409	17670	17670	Yes	1530	CERES	Score Significance	Score.2 (FDR) < 0.05	High Throughput	Negative Selection	Pool	Timecourse	21 Days	-	-	< 1	Avana	CRISPRn	Knockout	Cas9	Caki2	Cancer Cell Line	cell proliferation	2	CERES score	FDR	-	-	-	9606	H. sapiens	To identify gene hits at an FDR < 0.05, ORCS estimated FDRs for the CERES Avana dataset using customized gold-standard positive and negative sets of genes. The custom positive set included genes essential in at least 90% of cell lines in both the CERES Avana dataset (PMID:29083409) and the 10 lines included in Bertomeu et al. (PMID:29038160). The custom negative set included genes essential in ze…	BioGRID ORCS	Cell-essential genes
513	29083409	pubmed	Meyers RM (2017)	317-PMID29083409	17670	17670	Yes	2267	CERES	Score Significance	Score.2 (FDR) < 0.05	High Throughput	Negative Selection	Pool	Timecourse	21 Days	-	-	< 1	Avana	CRISPRn	Knockout	Cas9	CAL-51	Breast Adenocarcinoma Cell Line	cell proliferation	2	CERES score	FDR	-	-	-	9606	H. sapiens	To identify gene hits at an FDR < 0.05, ORCS estimated FDRs for the CERES Avana dataset using customized gold-standard positive and negative sets of genes. The custom positive set included genes essential in at least 90% of cell lines in both the CERES Avana dataset (PMID:29083409) and the 10 lines included in Bertomeu et al. (PMID:29038160). The custom negative set included genes essential in ze…	BioGRID ORCS	Cell-essential genes
514	29083409	pubmed	Meyers RM (2017)	318-PMID29083409	17670	17670	Yes	1986	CERES	Score Significance	Score.2 (FDR) < 0.05	High Throughput	Negative Selection	Pool	Timecourse	21 Days	-	-	< 1	Avana	CRISPRn	Knockout	Cas9	KYSE-30	Esophageal Squamous Cell Carcinoma Cell Line	cell proliferation	2	CERES score	FDR	-	-	-	9606	H. sapiens	To identify gene hits at an FDR < 0.05, ORCS estimated FDRs for the CERES Avana dataset using customized gold-standard positive and negative sets of genes. The custom positive set included genes essential in at least 90% of cell lines in both the CERES Avana dataset (PMID:29083409) and the 10 lines included in Bertomeu et al. (PMID:29038160). The custom negative set included genes essential in ze…	BioGRID ORCS	Cell-essential genes
515	29083409	pubmed	Meyers RM (2017)	319-PMID29083409	17670	17670	Yes	1578	CERES	Score Significance	Score.2 (FDR) < 0.05	High Throughput	Negative Selection	Pool	Timecourse	21 Days	-	-	< 1	Avana	CRISPRn	Knockout	Cas9	HEC-6	Endometrial Cancer Cell Line	cell proliferation	2	CERES score	FDR	-	-	-	9606	H. sapiens	To identify gene hits at an FDR < 0.05, ORCS estimated FDRs for the CERES Avana dataset using customized gold-standard positive and negative sets of genes. The custom positive set included genes essential in at least 90% of cell lines in both the CERES Avana dataset (PMID:29083409) and the 10 lines included in Bertomeu et al. (PMID:29038160). The custom negative set included genes essential in ze…	BioGRID ORCS	Cell-essential genes
516	29083409	pubmed	Meyers RM (2017)	320-PMID29083409	17670	17670	Yes	1737	CERES	Score Significance	Score.2 (FDR) < 0.05	High Throughput	Negative Selection	Pool	Timecourse	21 Days	-	-	< 1	Avana	CRISPRn	Knockout	Cas9	CAL-78	Chondrosarcoma	cell proliferation	2	CERES score	FDR	-	-	-	9606	H. sapiens	To identify gene hits at an FDR < 0.05, ORCS estimated FDRs for the CERES Avana dataset using customized gold-standard positive and negative sets of genes. The custom positive set included genes essential in at least 90% of cell lines in both the CERES Avana dataset (PMID:29083409) and the 10 lines included in Bertomeu et al. (PMID:29038160). The custom negative set included genes essential in ze…	BioGRID ORCS	Cell-essential genes
517	29083409	pubmed	Meyers RM (2017)	321-PMID29083409	17670	17670	Yes	1867	CERES	Score Significance	Score.2 (FDR) < 0.05	High Throughput	Negative Selection	Pool	Timecourse	21 Days	-	-	< 1	Avana	CRISPRn	Knockout	Cas9	Calu-6	Lung Cancer Cell Line	cell proliferation	2	CERES score	FDR	-	-	-	9606	H. sapiens	To identify gene hits at an FDR < 0.05, ORCS estimated FDRs for the CERES Avana dataset using customized gold-standard positive and negative sets of genes. The custom positive set included genes essential in at least 90% of cell lines in both the CERES Avana dataset (PMID:29083409) and the 10 lines included in Bertomeu et al. (PMID:29038160). The custom negative set included genes essential in ze…	BioGRID ORCS	Cell-essential genes
518	29083409	pubmed	Meyers RM (2017)	322-PMID29083409	17670	17670	Yes	1566	CERES	Score Significance	Score.2 (FDR) < 0.05	High Throughput	Negative Selection	Pool	Timecourse	21 Days	-	-	< 1	Avana	CRISPRn	Knockout	Cas9	CAMA-1	Breast Adenocarcinoma Cell Line	cell proliferation	2	CERES score	FDR	-	-	-	9606	H. sapiens	To identify gene hits at an FDR < 0.05, ORCS estimated FDRs for the CERES Avana dataset using customized gold-standard positive and negative sets of genes. The custom positive set included genes essential in at least 90% of cell lines in both the CERES Avana dataset (PMID:29083409) and the 10 lines included in Bertomeu et al. (PMID:29038160). The custom negative set included genes essential in ze…	BioGRID ORCS	Cell-essential genes
519	29083409	pubmed	Meyers RM (2017)	323-PMID29083409	17670	17670	Yes	1730	CERES	Score Significance	Score.2 (FDR) < 0.05	High Throughput	Negative Selection	Pool	Timecourse	21 Days	-	-	< 1	Avana	CRISPRn	Knockout	Cas9	CAS-1	Glioblastoma Cell Line	cell proliferation	2	CERES score	FDR	-	-	-	9606	H. sapiens	To identify gene hits at an FDR < 0.05, ORCS estimated FDRs for the CERES Avana dataset using customized gold-standard positive and negative sets of genes. The custom positive set included genes essential in at least 90% of cell lines in both the CERES Avana dataset (PMID:29083409) and the 10 lines included in Bertomeu et al. (PMID:29038160). The custom negative set included genes essential in ze…	BioGRID ORCS	Cell-essential genes
520	29083409	pubmed	Meyers RM (2017)	324-PMID29083409	17670	17670	Yes	1876	CERES	Score Significance	Score.2 (FDR) < 0.05	High Throughput	Negative Selection	Pool	Timecourse	21 Days	-	-	< 1	Avana	CRISPRn	Knockout	Cas9	CCF-STTG1	Astrocytoma Cell Line	cell proliferation	2	CERES score	FDR	-	-	-	9606	H. sapiens	To identify gene hits at an FDR < 0.05, ORCS estimated FDRs for the CERES Avana dataset using customized gold-standard positive and negative sets of genes. The custom positive set included genes essential in at least 90% of cell lines in both the CERES Avana dataset (PMID:29083409) and the 10 lines included in Bertomeu et al. (PMID:29038160). The custom negative set included genes essential in ze…	BioGRID ORCS	Cell-essential genes
521	29083409	pubmed	Meyers RM (2017)	325-PMID29083409	17670	17670	Yes	1135	CERES	Score Significance	Score.2 (FDR) < 0.05	High Throughput	Negative Selection	Pool	Timecourse	21 Days	-	-	< 1	Avana	CRISPRn	Knockout	Cas9	CCK-81	Colonic Adenocarcinoma Cell Line	cell proliferation	2	CERES score	FDR	-	-	-	9606	H. sapiens	To identify gene hits at an FDR < 0.05, ORCS estimated FDRs for the CERES Avana dataset using customized gold-standard positive and negative sets of genes. The custom positive set included genes essential in at least 90% of cell lines in both the CERES Avana dataset (PMID:29083409) and the 10 lines included in Bertomeu et al. (PMID:29038160). The custom negative set included genes essential in ze…	BioGRID ORCS	Cell-essential genes
522	29083409	pubmed	Meyers RM (2017)	326-PMID29083409	17670	17670	Yes	1760	CERES	Score Significance	Score.2 (FDR) < 0.05	High Throughput	Negative Selection	Pool	Timecourse	21 Days	-	-	< 1	Avana	CRISPRn	Knockout	Cas9	ChaGo-K-1	Lung Cancer Cell Line	cell proliferation	2	CERES score	FDR	-	-	-	9606	H. sapiens	To identify gene hits at an FDR < 0.05, ORCS estimated FDRs for the CERES Avana dataset using customized gold-standard positive and negative sets of genes. The custom positive set included genes essential in at least 90% of cell lines in both the CERES Avana dataset (PMID:29083409) and the 10 lines included in Bertomeu et al. (PMID:29038160). The custom negative set included genes essential in ze…	BioGRID ORCS	Cell-essential genes
523	29083409	pubmed	Meyers RM (2017)	327-PMID29083409	17670	17670	Yes	2083	CERES	Score Significance	Score.2 (FDR) < 0.05	High Throughput	Negative Selection	Pool	Timecourse	21 Days	-	-	< 1	Avana	CRISPRn	Knockout	Cas9	CHP212	Neuroblastoma Cell Line	cell proliferation	2	CERES score	FDR	-	-	-	9606	H. sapiens	To identify gene hits at an FDR < 0.05, ORCS estimated FDRs for the CERES Avana dataset using customized gold-standard positive and negative sets of genes. The custom positive set included genes essential in at least 90% of cell lines in both the CERES Avana dataset (PMID:29083409) and the 10 lines included in Bertomeu et al. (PMID:29038160). The custom negative set included genes essential in ze…	BioGRID ORCS	Cell-essential genes
524	29083409	pubmed	Meyers RM (2017)	328-PMID29083409	17670	17670	Yes	1848	CERES	Score Significance	Score.2 (FDR) < 0.05	High Throughput	Negative Selection	Pool	Timecourse	21 Days	-	-	< 1	Avana	CRISPRn	Knockout	Cas9	CL-40	Colorectal Cancer Cell Line	cell proliferation	2	CERES score	FDR	-	-	-	9606	H. sapiens	To identify gene hits at an FDR < 0.05, ORCS estimated FDRs for the CERES Avana dataset using customized gold-standard positive and negative sets of genes. The custom positive set included genes essential in at least 90% of cell lines in both the CERES Avana dataset (PMID:29083409) and the 10 lines included in Bertomeu et al. (PMID:29038160). The custom negative set included genes essential in ze…	BioGRID ORCS	Cell-essential genes
525	29083409	pubmed	Meyers RM (2017)	329-PMID29083409	17670	17670	Yes	1540	CERES	Score Significance	Score.2 (FDR) < 0.05	High Throughput	Negative Selection	Pool	Timecourse	21 Days	-	-	< 1	Avana	CRISPRn	Knockout	Cas9	Colo-678	Colonic Cancer Cell Line	cell proliferation	2	CERES score	FDR	-	-	-	9606	H. sapiens	To identify gene hits at an FDR < 0.05, ORCS estimated FDRs for the CERES Avana dataset using customized gold-standard positive and negative sets of genes. The custom positive set included genes essential in at least 90% of cell lines in both the CERES Avana dataset (PMID:29083409) and the 10 lines included in Bertomeu et al. (PMID:29038160). The custom negative set included genes essential in ze…	BioGRID ORCS	Cell-essential genes
526	29083409	pubmed	Meyers RM (2017)	330-PMID29083409	17670	17670	Yes	1929	CERES	Score Significance	Score.2 (FDR) < 0.05	High Throughput	Negative Selection	Pool	Timecourse	21 Days	-	-	< 1	Avana	CRISPRn	Knockout	Cas9	COLO 679	Melanoma Cell Line	cell proliferation	2	CERES score	FDR	-	-	-	9606	H. sapiens	To identify gene hits at an FDR < 0.05, ORCS estimated FDRs for the CERES Avana dataset using customized gold-standard positive and negative sets of genes. The custom positive set included genes essential in at least 90% of cell lines in both the CERES Avana dataset (PMID:29083409) and the 10 lines included in Bertomeu et al. (PMID:29038160). The custom negative set included genes essential in ze…	BioGRID ORCS	Cell-essential genes
527	29083409	pubmed	Meyers RM (2017)	331-PMID29083409	17670	17670	Yes	2146	CERES	Score Significance	Score.2 (FDR) < 0.05	High Throughput	Negative Selection	Pool	Timecourse	21 Days	-	-	< 1	Avana	CRISPRn	Knockout	Cas9	COLO 792	Melanoma Cell Line	cell proliferation	2	CERES score	FDR	-	-	-	9606	H. sapiens	To identify gene hits at an FDR < 0.05, ORCS estimated FDRs for the CERES Avana dataset using customized gold-standard positive and negative sets of genes. The custom positive set included genes essential in at least 90% of cell lines in both the CERES Avana dataset (PMID:29083409) and the 10 lines included in Bertomeu et al. (PMID:29038160). The custom negative set included genes essential in ze…	BioGRID ORCS	Cell-essential genes
528	29083409	pubmed	Meyers RM (2017)	332-PMID29083409	17670	17670	Yes	1959	CERES	Score Significance	Score.2 (FDR) < 0.05	High Throughput	Negative Selection	Pool	Timecourse	21 Days	-	-	< 1	Avana	CRISPRn	Knockout	Cas9	COLO 800	Melanoma Cell Line	cell proliferation	2	CERES score	FDR	-	-	-	9606	H. sapiens	To identify gene hits at an FDR < 0.05, ORCS estimated FDRs for the CERES Avana dataset using customized gold-standard positive and negative sets of genes. The custom positive set included genes essential in at least 90% of cell lines in both the CERES Avana dataset (PMID:29083409) and the 10 lines included in Bertomeu et al. (PMID:29038160). The custom negative set included genes essential in ze…	BioGRID ORCS	Cell-essential genes
529	29083409	pubmed	Meyers RM (2017)	333-PMID29083409	17670	17670	Yes	1416	CERES	Score Significance	Score.2 (FDR) < 0.05	High Throughput	Negative Selection	Pool	Timecourse	21 Days	-	-	< 1	Avana	CRISPRn	Knockout	Cas9	COR-L47	Lung Cancer Cell Line	cell proliferation	2	CERES score	FDR	-	-	-	9606	H. sapiens	To identify gene hits at an FDR < 0.05, ORCS estimated FDRs for the CERES Avana dataset using customized gold-standard positive and negative sets of genes. The custom positive set included genes essential in at least 90% of cell lines in both the CERES Avana dataset (PMID:29083409) and the 10 lines included in Bertomeu et al. (PMID:29038160). The custom negative set included genes essential in ze…	BioGRID ORCS	Cell-essential genes
530	29083409	pubmed	Meyers RM (2017)	334-PMID29083409	17670	17670	Yes	1581	CERES	Score Significance	Score.2 (FDR) < 0.05	High Throughput	Negative Selection	Pool	Timecourse	21 Days	-	-	< 1	Avana	CRISPRn	Knockout	Cas9	CORL279	Lung Cancer Cell Line	cell proliferation	2	CERES score	FDR	-	-	-	9606	H. sapiens	To identify gene hits at an FDR < 0.05, ORCS estimated FDRs for the CERES Avana dataset using customized gold-standard positive and negative sets of genes. The custom positive set included genes essential in at least 90% of cell lines in both the CERES Avana dataset (PMID:29083409) and the 10 lines included in Bertomeu et al. (PMID:29038160). The custom negative set included genes essential in ze…	BioGRID ORCS	Cell-essential genes
531	29083409	pubmed	Meyers RM (2017)	335-PMID29083409	17670	17670	Yes	1791	CERES	Score Significance	Score.2 (FDR) < 0.05	High Throughput	Negative Selection	Pool	Timecourse	21 Days	-	-	< 1	Avana	CRISPRn	Knockout	Cas9	COV318	Ovarian Cancer Cell Line	cell proliferation	2	CERES score	FDR	-	-	-	9606	H. sapiens	To identify gene hits at an FDR < 0.05, ORCS estimated FDRs for the CERES Avana dataset using customized gold-standard positive and negative sets of genes. The custom positive set included genes essential in at least 90% of cell lines in both the CERES Avana dataset (PMID:29083409) and the 10 lines included in Bertomeu et al. (PMID:29038160). The custom negative set included genes essential in ze…	BioGRID ORCS	Cell-essential genes
532	29083409	pubmed	Meyers RM (2017)	336-PMID29083409	17670	17670	Yes	1815	CERES	Score Significance	Score.2 (FDR) < 0.05	High Throughput	Negative Selection	Pool	Timecourse	21 Days	-	-	< 1	Avana	CRISPRn	Knockout	Cas9	COV362	Cancer Cell Line	cell proliferation	2	CERES score	FDR	-	-	-	9606	H. sapiens	To identify gene hits at an FDR < 0.05, ORCS estimated FDRs for the CERES Avana dataset using customized gold-standard positive and negative sets of genes. The custom positive set included genes essential in at least 90% of cell lines in both the CERES Avana dataset (PMID:29083409) and the 10 lines included in Bertomeu et al. (PMID:29038160). The custom negative set included genes essential in ze…	BioGRID ORCS	Cell-essential genes
533	29083409	pubmed	Meyers RM (2017)	337-PMID29083409	17670	17670	Yes	2224	CERES	Score Significance	Score.2 (FDR) < 0.05	High Throughput	Negative Selection	Pool	Timecourse	21 Days	-	-	< 1	Avana	CRISPRn	Knockout	Cas9	COV434	Ovarian Cancer Cell Line	cell proliferation	2	CERES score	FDR	-	-	-	9606	H. sapiens	To identify gene hits at an FDR < 0.05, ORCS estimated FDRs for the CERES Avana dataset using customized gold-standard positive and negative sets of genes. The custom positive set included genes essential in at least 90% of cell lines in both the CERES Avana dataset (PMID:29083409) and the 10 lines included in Bertomeu et al. (PMID:29038160). The custom negative set included genes essential in ze…	BioGRID ORCS	Cell-essential genes
534	29083409	pubmed	Meyers RM (2017)	338-PMID29083409	17670	17670	Yes	2075	CERES	Score Significance	Score.2 (FDR) < 0.05	High Throughput	Negative Selection	Pool	Timecourse	21 Days	-	-	< 1	Avana	CRISPRn	Knockout	Cas9	COV504	Ovarian Cancer Cell Line	cell proliferation	2	CERES score	FDR	-	-	-	9606	H. sapiens	To identify gene hits at an FDR < 0.05, ORCS estimated FDRs for the CERES Avana dataset using customized gold-standard positive and negative sets of genes. The custom positive set included genes essential in at least 90% of cell lines in both the CERES Avana dataset (PMID:29083409) and the 10 lines included in Bertomeu et al. (PMID:29038160). The custom negative set included genes essential in ze…	BioGRID ORCS	Cell-essential genes
535	29083409	pubmed	Meyers RM (2017)	339-PMID29083409	17670	17670	Yes	1544	CERES	Score Significance	Score.2 (FDR) < 0.05	High Throughput	Negative Selection	Pool	Timecourse	21 Days	-	-	< 1	Avana	CRISPRn	Knockout	Cas9	COV644	Cancer Cell Line	cell proliferation	2	CERES score	FDR	-	-	-	9606	H. sapiens	To identify gene hits at an FDR < 0.05, ORCS estimated FDRs for the CERES Avana dataset using customized gold-standard positive and negative sets of genes. The custom positive set included genes essential in at least 90% of cell lines in both the CERES Avana dataset (PMID:29083409) and the 10 lines included in Bertomeu et al. (PMID:29038160). The custom negative set included genes essential in ze…	BioGRID ORCS	Cell-essential genes
536	29083409	pubmed	Meyers RM (2017)	340-PMID29083409	17670	17670	Yes	1854	CERES	Score Significance	Score.2 (FDR) < 0.05	High Throughput	Negative Selection	Pool	Timecourse	21 Days	-	-	< 1	Avana	CRISPRn	Knockout	Cas9	CAL-29	Bladder Carcinoma	cell proliferation	2	CERES score	FDR	-	-	-	9606	H. sapiens	To identify gene hits at an FDR < 0.05, ORCS estimated FDRs for the CERES Avana dataset using customized gold-standard positive and negative sets of genes. The custom positive set included genes essential in at least 90% of cell lines in both the CERES Avana dataset (PMID:29083409) and the 10 lines included in Bertomeu et al. (PMID:29038160). The custom negative set included genes essential in ze…	BioGRID ORCS	Cell-essential genes
537	27260156	pubmed	Aguirre AJ (2016)	1-PMID27260156	17627	17627	Yes	2100	CERES	Score Significance	Score.2 (FDR) < 0.05	High Throughput	Negative Selection	Pool	Timecourse	21 Days	-	-	< 1	GECKO v2	CRISPRn	Knockout	Cas9	A-375	Melanoma Cell Line	cell proliferation	2	CERES score	FDR	-	-	-	9606	H. sapiens	The 33 cell line GeCKOv2 dataset from PMID:27260156 was re-analysed using the CERES method in PMID:29083409 and this CERES dataset was loaded into ORCS. To identify gene hits at an FDR < 0.05, ORCS estimated FDRs for the CERES GeCKOv2 dataset using customized gold-standard positive and negative sets of genes. The custom positive set included genes essential in at least 90% of cell lines in both t…	BioGRID ORCS	Cell-essential genes
538	27260156	pubmed	Aguirre AJ (2016)	2-PMID27260156	17627	17627	Yes	1923	CERES	Score Significance	Score.2 (FDR) < 0.05	High Throughput	Negative Selection	Pool	Timecourse	21 Days	-	-	< 1	GECKO v2	CRISPRn	Knockout	Cas9	A-673	Rhabdomyosarcoma Cell Line	cell proliferation	2	CERES score	FDR	-	-	-	9606	H. sapiens	The 33 cell line GeCKOv2 dataset from PMID:27260156 was re-analysed using the CERES method in PMID:29083409 and this CERES dataset was loaded into ORCS. To identify gene hits at an FDR < 0.05, ORCS estimated FDRs for the CERES GeCKOv2 dataset using customized gold-standard positive and negative sets of genes. The custom positive set included genes essential in at least 90% of cell lines in both t…	BioGRID ORCS	Cell-essential genes
539	27260156	pubmed	Aguirre AJ (2016)	3-PMID27260156	17627	17627	Yes	1876	CERES	Score Significance	Score.2 (FDR) < 0.05	High Throughput	Negative Selection	Pool	Timecourse	21 Days	-	-	< 1	GECKO v2	CRISPRn	Knockout	Cas9	BxPC-3	Pancreatic Adenocarcinoma Cell Line	cell proliferation	2	CERES score	FDR	-	-	-	9606	H. sapiens	The 33 cell line GeCKOv2 dataset from PMID:27260156 was re-analysed using the CERES method in PMID:29083409 and this CERES dataset was loaded into ORCS. To identify gene hits at an FDR < 0.05, ORCS estimated FDRs for the CERES GeCKOv2 dataset using customized gold-standard positive and negative sets of genes. The custom positive set included genes essential in at least 90% of cell lines in both t…	BioGRID ORCS	Cell-essential genes
540	27260156	pubmed	Aguirre AJ (2016)	4-PMID27260156	17627	17627	Yes	1722	CERES	Score Significance	Score.2 (FDR) < 0.05	High Throughput	Negative Selection	Pool	Timecourse	21 Days	-	-	< 1	GECKO v2	CRISPRn	Knockout	Cas9	CADO ES1	Cancer Cell Line	cell proliferation	2	CERES score	FDR	-	-	-	9606	H. sapiens	The 33 cell line GeCKOv2 dataset from PMID:27260156 was re-analysed using the CERES method in PMID:29083409 and this CERES dataset was loaded into ORCS. To identify gene hits at an FDR < 0.05, ORCS estimated FDRs for the CERES GeCKOv2 dataset using customized gold-standard positive and negative sets of genes. The custom positive set included genes essential in at least 90% of cell lines in both t…	BioGRID ORCS	Cell-essential genes
541	27260156	pubmed	Aguirre AJ (2016)	5-PMID27260156	17627	17627	Yes	1491	CERES	Score Significance	Score.2 (FDR) < 0.05	High Throughput	Negative Selection	Pool	Timecourse	21 Days	-	-	< 1	GECKO v2	CRISPRn	Knockout	Cas9	CAL120	Breast Cancer Cell Line	cell proliferation	2	CERES score	FDR	-	-	-	9606	H. sapiens	The 33 cell line GeCKOv2 dataset from PMID:27260156 was re-analysed using the CERES method in PMID:29083409 and this CERES dataset was loaded into ORCS. To identify gene hits at an FDR < 0.05, ORCS estimated FDRs for the CERES GeCKOv2 dataset using customized gold-standard positive and negative sets of genes. The custom positive set included genes essential in at least 90% of cell lines in both t…	BioGRID ORCS	Cell-essential genes
542	27260156	pubmed	Aguirre AJ (2016)	6-PMID27260156	17627	17627	Yes	2130	CERES	Score Significance	Score.2 (FDR) < 0.05	High Throughput	Negative Selection	Pool	Timecourse	21 Days	-	-	< 1	GECKO v2	CRISPRn	Knockout	Cas9	CORL105	Lung Cancer Cell Line	cell proliferation	2	CERES score	FDR	-	-	-	9606	H. sapiens	The 33 cell line GeCKOv2 dataset from PMID:27260156 was re-analysed using the CERES method in PMID:29083409 and this CERES dataset was loaded into ORCS. To identify gene hits at an FDR < 0.05, ORCS estimated FDRs for the CERES GeCKOv2 dataset using customized gold-standard positive and negative sets of genes. The custom positive set included genes essential in at least 90% of cell lines in both t…	BioGRID ORCS	Cell-essential genes
543	27260156	pubmed	Aguirre AJ (2016)	7-PMID27260156	17627	17627	Yes	1875	CERES	Score Significance	Score.2 (FDR) < 0.05	High Throughput	Negative Selection	Pool	Timecourse	21 Days	-	-	< 1	GECKO v2	CRISPRn	Knockout	Cas9	EW-8	Cancer Cell Line	cell proliferation	2	CERES score	FDR	-	-	-	9606	H. sapiens	The 33 cell line GeCKOv2 dataset from PMID:27260156 was re-analysed using the CERES method in PMID:29083409 and this CERES dataset was loaded into ORCS. To identify gene hits at an FDR < 0.05, ORCS estimated FDRs for the CERES GeCKOv2 dataset using customized gold-standard positive and negative sets of genes. The custom positive set included genes essential in at least 90% of cell lines in both t…	BioGRID ORCS	Cell-essential genes
544	27260156	pubmed	Aguirre AJ (2016)	8-PMID27260156	17627	17627	Yes	2010	CERES	Score Significance	Score.2 (FDR) < 0.05	High Throughput	Negative Selection	Pool	Timecourse	21 Days	-	-	< 1	GECKO v2	CRISPRn	Knockout	Cas9	EWS-502	Cancer Cell Line	cell proliferation	2	CERES score	FDR	-	-	-	9606	H. sapiens	The 33 cell line GeCKOv2 dataset from PMID:27260156 was re-analysed using the CERES method in PMID:29083409 and this CERES dataset was loaded into ORCS. To identify gene hits at an FDR < 0.05, ORCS estimated FDRs for the CERES GeCKOv2 dataset using customized gold-standard positive and negative sets of genes. The custom positive set included genes essential in at least 90% of cell lines in both t…	BioGRID ORCS	Cell-essential genes
545	27260156	pubmed	Aguirre AJ (2016)	9-PMID27260156	17627	17627	Yes	1880	CERES	Score Significance	Score.2 (FDR) < 0.05	High Throughput	Negative Selection	Pool	Timecourse	21 Days	-	-	< 1	GECKO v2	CRISPRn	Knockout	Cas9	G-402	Renal Cancer Cell Line	cell proliferation	2	CERES score	FDR	-	-	-	9606	H. sapiens	The 33 cell line GeCKOv2 dataset from PMID:27260156 was re-analysed using the CERES method in PMID:29083409 and this CERES dataset was loaded into ORCS. To identify gene hits at an FDR < 0.05, ORCS estimated FDRs for the CERES GeCKOv2 dataset using customized gold-standard positive and negative sets of genes. The custom positive set included genes essential in at least 90% of cell lines in both t…	BioGRID ORCS	Cell-essential genes
546	27260156	pubmed	Aguirre AJ (2016)	10-PMID27260156	17627	17627	Yes	1777	CERES	Score Significance	Score.2 (FDR) < 0.05	High Throughput	Negative Selection	Pool	Timecourse	21 Days	-	-	< 1	GECKO v2	CRISPRn	Knockout	Cas9	HCC44	Lung Cancer Cell Line	cell proliferation	2	CERES score	FDR	-	-	-	9606	H. sapiens	The 33 cell line GeCKOv2 dataset from PMID:27260156 was re-analysed using the CERES method in PMID:29083409 and this CERES dataset was loaded into ORCS. To identify gene hits at an FDR < 0.05, ORCS estimated FDRs for the CERES GeCKOv2 dataset using customized gold-standard positive and negative sets of genes. The custom positive set included genes essential in at least 90% of cell lines in both t…	BioGRID ORCS	Cell-essential genes
547	27260156	pubmed	Aguirre AJ (2016)	11-PMID27260156	17627	17627	Yes	1876	CERES	Score Significance	Score.2 (FDR) < 0.05	High Throughput	Negative Selection	Pool	Timecourse	21 Days	-	-	< 1	GECKO v2	CRISPRn	Knockout	Cas9	HS-294T	Melanoma Cell Line	cell proliferation	2	CERES score	FDR	-	-	-	9606	H. sapiens	The 33 cell line GeCKOv2 dataset from PMID:27260156 was re-analysed using the CERES method in PMID:29083409 and this CERES dataset was loaded into ORCS. To identify gene hits at an FDR < 0.05, ORCS estimated FDRs for the CERES GeCKOv2 dataset using customized gold-standard positive and negative sets of genes. The custom positive set included genes essential in at least 90% of cell lines in both t…	BioGRID ORCS	Cell-essential genes
548	27260156	pubmed	Aguirre AJ (2016)	12-PMID27260156	17627	17627	Yes	2137	CERES	Score Significance	Score.2 (FDR) < 0.05	High Throughput	Negative Selection	Pool	Timecourse	21 Days	-	-	< 1	GECKO v2	CRISPRn	Knockout	Cas9	HT-29	Colonic Adenocarcinoma Cell Line	cell proliferation	2	CERES score	FDR	-	-	-	9606	H. sapiens	The 33 cell line GeCKOv2 dataset from PMID:27260156 was re-analysed using the CERES method in PMID:29083409 and this CERES dataset was loaded into ORCS. To identify gene hits at an FDR < 0.05, ORCS estimated FDRs for the CERES GeCKOv2 dataset using customized gold-standard positive and negative sets of genes. The custom positive set included genes essential in at least 90% of cell lines in both t…	BioGRID ORCS	Cell-essential genes
549	27260156	pubmed	Aguirre AJ (2016)	13-PMID27260156	17627	17627	Yes	1745	CERES	Score Significance	Score.2 (FDR) < 0.05	High Throughput	Negative Selection	Pool	Timecourse	21 Days	-	-	< 1	GECKO v2	CRISPRn	Knockout	Cas9	K-562	Chronic Myeloid Leukemia Cell Line	cell proliferation	2	CERES score	FDR	-	-	-	9606	H. sapiens	The 33 cell line GeCKOv2 dataset from PMID:27260156 was re-analysed using the CERES method in PMID:29083409 and this CERES dataset was loaded into ORCS. To identify gene hits at an FDR < 0.05, ORCS estimated FDRs for the CERES GeCKOv2 dataset using customized gold-standard positive and negative sets of genes. The custom positive set included genes essential in at least 90% of cell lines in both t…	BioGRID ORCS	Cell-essential genes
550	27260156	pubmed	Aguirre AJ (2016)	14-PMID27260156	17627	17627	Yes	1200	CERES	Score Significance	Score.2 (FDR) < 0.05	High Throughput	Negative Selection	Pool	Timecourse	21 Days	-	-	< 1	GECKO v2	CRISPRn	Knockout	Cas9	L3.3	Pancreatic Cancer Cell Line	cell proliferation	2	CERES score	FDR	-	-	-	9606	H. sapiens	The 33 cell line GeCKOv2 dataset from PMID:27260156 was re-analysed using the CERES method in PMID:29083409 and this CERES dataset was loaded into ORCS. To identify gene hits at an FDR < 0.05, ORCS estimated FDRs for the CERES GeCKOv2 dataset using customized gold-standard positive and negative sets of genes. The custom positive set included genes essential in at least 90% of cell lines in both t…	BioGRID ORCS	Cell-essential genes
551	27260156	pubmed	Aguirre AJ (2016)	15-PMID27260156	17627	17627	Yes	1911	CERES	Score Significance	Score.2 (FDR) < 0.05	High Throughput	Negative Selection	Pool	Timecourse	21 Days	-	-	< 1	GECKO v2	CRISPRn	Knockout	Cas9	LNCaP	Prostate Cancer Cell Line	cell proliferation	2	CERES score	FDR	-	-	-	9606	H. sapiens	The 33 cell line GeCKOv2 dataset from PMID:27260156 was re-analysed using the CERES method in PMID:29083409 and this CERES dataset was loaded into ORCS. To identify gene hits at an FDR < 0.05, ORCS estimated FDRs for the CERES GeCKOv2 dataset using customized gold-standard positive and negative sets of genes. The custom positive set included genes essential in at least 90% of cell lines in both t…	BioGRID ORCS	Cell-essential genes
552	27260156	pubmed	Aguirre AJ (2016)	16-PMID27260156	17627	17627	Yes	1751	CERES	Score Significance	Score.2 (FDR) < 0.05	High Throughput	Negative Selection	Pool	Timecourse	21 Days	-	-	< 1	GECKO v2	CRISPRn	Knockout	Cas9	MEWO	Melanoma Cell Line	cell proliferation	2	CERES score	FDR	-	-	-	9606	H. sapiens	The 33 cell line GeCKOv2 dataset from PMID:27260156 was re-analysed using the CERES method in PMID:29083409 and this CERES dataset was loaded into ORCS. To identify gene hits at an FDR < 0.05, ORCS estimated FDRs for the CERES GeCKOv2 dataset using customized gold-standard positive and negative sets of genes. The custom positive set included genes essential in at least 90% of cell lines in both t…	BioGRID ORCS	Cell-essential genes
553	27260156	pubmed	Aguirre AJ (2016)	17-PMID27260156	17627	17627	Yes	1870	CERES	Score Significance	Score.2 (FDR) < 0.05	High Throughput	Negative Selection	Pool	Timecourse	21 Days	-	-	< 1	GECKO v2	CRISPRn	Knockout	Cas9	MHH-ES-1	Cancer Cell Line	cell proliferation	2	CERES score	FDR	-	-	-	9606	H. sapiens	The 33 cell line GeCKOv2 dataset from PMID:27260156 was re-analysed using the CERES method in PMID:29083409 and this CERES dataset was loaded into ORCS. To identify gene hits at an FDR < 0.05, ORCS estimated FDRs for the CERES GeCKOv2 dataset using customized gold-standard positive and negative sets of genes. The custom positive set included genes essential in at least 90% of cell lines in both t…	BioGRID ORCS	Cell-essential genes
554	27260156	pubmed	Aguirre AJ (2016)	18-PMID27260156	17627	17627	Yes	1595	CERES	Score Significance	Score.2 (FDR) < 0.05	High Throughput	Negative Selection	Pool	Timecourse	21 Days	-	-	< 1	GECKO v2	CRISPRn	Knockout	Cas9	NCI-H1373	Lung Cancer Cell Line	cell proliferation	2	CERES score	FDR	-	-	-	9606	H. sapiens	The 33 cell line GeCKOv2 dataset from PMID:27260156 was re-analysed using the CERES method in PMID:29083409 and this CERES dataset was loaded into ORCS. To identify gene hits at an FDR < 0.05, ORCS estimated FDRs for the CERES GeCKOv2 dataset using customized gold-standard positive and negative sets of genes. The custom positive set included genes essential in at least 90% of cell lines in both t…	BioGRID ORCS	Cell-essential genes
555	27260156	pubmed	Aguirre AJ (2016)	19-PMID27260156	17627	17627	Yes	2108	CERES	Score Significance	Score.2 (FDR) < 0.05	High Throughput	Negative Selection	Pool	Timecourse	21 Days	-	-	< 1	GECKO v2	CRISPRn	Knockout	Cas9	NCI-H2009	Lung Cancer Cell Line	cell proliferation	2	CERES score	FDR	-	-	-	9606	H. sapiens	The 33 cell line GeCKOv2 dataset from PMID:27260156 was re-analysed using the CERES method in PMID:29083409 and this CERES dataset was loaded into ORCS. To identify gene hits at an FDR < 0.05, ORCS estimated FDRs for the CERES GeCKOv2 dataset using customized gold-standard positive and negative sets of genes. The custom positive set included genes essential in at least 90% of cell lines in both t…	BioGRID ORCS	Cell-essential genes
556	27260156	pubmed	Aguirre AJ (2016)	20-PMID27260156	17627	17627	Yes	1766	CERES	Score Significance	Score.2 (FDR) < 0.05	High Throughput	Negative Selection	Pool	Timecourse	21 Days	-	-	< 1	GECKO v2	CRISPRn	Knockout	Cas9	PANC-1	Pancreatic Cancer Cell Line	cell proliferation	2	CERES score	FDR	-	-	-	9606	H. sapiens	The 33 cell line GeCKOv2 dataset from PMID:27260156 was re-analysed using the CERES method in PMID:29083409 and this CERES dataset was loaded into ORCS. To identify gene hits at an FDR < 0.05, ORCS estimated FDRs for the CERES GeCKOv2 dataset using customized gold-standard positive and negative sets of genes. The custom positive set included genes essential in at least 90% of cell lines in both t…	BioGRID ORCS	Cell-essential genes
557	27260156	pubmed	Aguirre AJ (2016)	21-PMID27260156	17627	17627	Yes	1759	CERES	Score Significance	Score.2 (FDR) < 0.05	High Throughput	Negative Selection	Pool	Timecourse	21 Days	-	-	< 1	GECKO v2	CRISPRn	Knockout	Cas9	Panc 03.27	Cancer Cell Line	cell proliferation	2	CERES score	FDR	-	-	-	9606	H. sapiens	The 33 cell line GeCKOv2 dataset from PMID:27260156 was re-analysed using the CERES method in PMID:29083409 and this CERES dataset was loaded into ORCS. To identify gene hits at an FDR < 0.05, ORCS estimated FDRs for the CERES GeCKOv2 dataset using customized gold-standard positive and negative sets of genes. The custom positive set included genes essential in at least 90% of cell lines in both t…	BioGRID ORCS	Cell-essential genes
558	27260156	pubmed	Aguirre AJ (2016)	22-PMID27260156	17627	17627	Yes	2145	CERES	Score Significance	Score.2 (FDR) < 0.05	High Throughput	Negative Selection	Pool	Timecourse	21 Days	-	-	< 1	GECKO v2	CRISPRn	Knockout	Cas9	Panc 08.13	Cancer Cell Line	cell proliferation	2	CERES score	FDR	-	-	-	9606	H. sapiens	The 33 cell line GeCKOv2 dataset from PMID:27260156 was re-analysed using the CERES method in PMID:29083409 and this CERES dataset was loaded into ORCS. To identify gene hits at an FDR < 0.05, ORCS estimated FDRs for the CERES GeCKOv2 dataset using customized gold-standard positive and negative sets of genes. The custom positive set included genes essential in at least 90% of cell lines in both t…	BioGRID ORCS	Cell-essential genes
559	27260156	pubmed	Aguirre AJ (2016)	23-PMID27260156	17627	17627	Yes	1757	CERES	Score Significance	Score.2 (FDR) < 0.05	High Throughput	Negative Selection	Pool	Timecourse	21 Days	-	-	< 1	GECKO v2	CRISPRn	Knockout	Cas9	PA-TU-8902	Cancer Cell Line	cell proliferation	2	CERES score	FDR	-	-	-	9606	H. sapiens	The 33 cell line GeCKOv2 dataset from PMID:27260156 was re-analysed using the CERES method in PMID:29083409 and this CERES dataset was loaded into ORCS. To identify gene hits at an FDR < 0.05, ORCS estimated FDRs for the CERES GeCKOv2 dataset using customized gold-standard positive and negative sets of genes. The custom positive set included genes essential in at least 90% of cell lines in both t…	BioGRID ORCS	Cell-essential genes
560	27260156	pubmed	Aguirre AJ (2016)	24-PMID27260156	17627	17627	Yes	1997	CERES	Score Significance	Score.2 (FDR) < 0.05	High Throughput	Negative Selection	Pool	Timecourse	21 Days	-	-	< 1	GECKO v2	CRISPRn	Knockout	Cas9	PA-TU-8988S	Cancer Cell Line	cell proliferation	2	CERES score	FDR	-	-	-	9606	H. sapiens	The 33 cell line GeCKOv2 dataset from PMID:27260156 was re-analysed using the CERES method in PMID:29083409 and this CERES dataset was loaded into ORCS. To identify gene hits at an FDR < 0.05, ORCS estimated FDRs for the CERES GeCKOv2 dataset using customized gold-standard positive and negative sets of genes. The custom positive set included genes essential in at least 90% of cell lines in both t…	BioGRID ORCS	Cell-essential genes
561	27260156	pubmed	Aguirre AJ (2016)	25-PMID27260156	17627	17627	Yes	1213	CERES	Score Significance	Score.2 (FDR) < 0.05	High Throughput	Negative Selection	Pool	Timecourse	21 Days	-	-	< 1	GECKO v2	CRISPRn	Knockout	Cas9	PC-3	Prostate Cancer Cell Line	cell proliferation	2	CERES score	FDR	-	-	-	9606	H. sapiens	The 33 cell line GeCKOv2 dataset from PMID:27260156 was re-analysed using the CERES method in PMID:29083409 and this CERES dataset was loaded into ORCS. To identify gene hits at an FDR < 0.05, ORCS estimated FDRs for the CERES GeCKOv2 dataset using customized gold-standard positive and negative sets of genes. The custom positive set included genes essential in at least 90% of cell lines in both t…	BioGRID ORCS	Cell-essential genes
562	27260156	pubmed	Aguirre AJ (2016)	26-PMID27260156	17627	17627	Yes	1520	CERES	Score Significance	Score.2 (FDR) < 0.05	High Throughput	Negative Selection	Pool	Timecourse	21 Days	-	-	< 1	GECKO v2	CRISPRn	Knockout	Cas9	RDES	Cancer Cell Line	cell proliferation	2	CERES score	FDR	-	-	-	9606	H. sapiens	The 33 cell line GeCKOv2 dataset from PMID:27260156 was re-analysed using the CERES method in PMID:29083409 and this CERES dataset was loaded into ORCS. To identify gene hits at an FDR < 0.05, ORCS estimated FDRs for the CERES GeCKOv2 dataset using customized gold-standard positive and negative sets of genes. The custom positive set included genes essential in at least 90% of cell lines in both t…	BioGRID ORCS	Cell-essential genes
563	27260156	pubmed	Aguirre AJ (2016)	27-PMID27260156	17627	17627	Yes	1584	CERES	Score Significance	Score.2 (FDR) < 0.05	High Throughput	Negative Selection	Pool	Timecourse	21 Days	-	-	< 1	GECKO v2	CRISPRn	Knockout	Cas9	SK-ES-1	Cancer Cell Line	cell proliferation	2	CERES score	FDR	-	-	-	9606	H. sapiens	The 33 cell line GeCKOv2 dataset from PMID:27260156 was re-analysed using the CERES method in PMID:29083409 and this CERES dataset was loaded into ORCS. To identify gene hits at an FDR < 0.05, ORCS estimated FDRs for the CERES GeCKOv2 dataset using customized gold-standard positive and negative sets of genes. The custom positive set included genes essential in at least 90% of cell lines in both t…	BioGRID ORCS	Cell-essential genes
564	27260156	pubmed	Aguirre AJ (2016)	28-PMID27260156	17627	17627	Yes	1834	CERES	Score Significance	Score.2 (FDR) < 0.05	High Throughput	Negative Selection	Pool	Timecourse	21 Days	-	-	< 1	GECKO v2	CRISPRn	Knockout	Cas9	SU.86.86	Pancreatic Ductal Adenocarcinoma Cell Line	cell proliferation	2	CERES score	FDR	-	-	-	9606	H. sapiens	The 33 cell line GeCKOv2 dataset from PMID:27260156 was re-analysed using the CERES method in PMID:29083409 and this CERES dataset was loaded into ORCS. To identify gene hits at an FDR < 0.05, ORCS estimated FDRs for the CERES GeCKOv2 dataset using customized gold-standard positive and negative sets of genes. The custom positive set included genes essential in at least 90% of cell lines in both t…	BioGRID ORCS	Cell-essential genes
565	27260156	pubmed	Aguirre AJ (2016)	29-PMID27260156	17627	17627	Yes	1765	CERES	Score Significance	Score.2 (FDR) < 0.05	High Throughput	Negative Selection	Pool	Timecourse	21 Days	-	-	< 1	GECKO v2	CRISPRn	Knockout	Cas9	T-47D	Breast Cancer Cell Line	cell proliferation	2	CERES score	FDR	-	-	-	9606	H. sapiens	The 33 cell line GeCKOv2 dataset from PMID:27260156 was re-analysed using the CERES method in PMID:29083409 and this CERES dataset was loaded into ORCS. To identify gene hits at an FDR < 0.05, ORCS estimated FDRs for the CERES GeCKOv2 dataset using customized gold-standard positive and negative sets of genes. The custom positive set included genes essential in at least 90% of cell lines in both t…	BioGRID ORCS	Cell-essential genes
566	27260156	pubmed	Aguirre AJ (2016)	30-PMID27260156	17627	17627	Yes	1671	CERES	Score Significance	Score.2 (FDR) < 0.05	High Throughput	Negative Selection	Pool	Timecourse	21 Days	-	-	< 1	GECKO v2	CRISPRn	Knockout	Cas9	TC-32	Ewing's Sarcoma Cell Line	cell proliferation	2	CERES score	FDR	-	-	-	9606	H. sapiens	The 33 cell line GeCKOv2 dataset from PMID:27260156 was re-analysed using the CERES method in PMID:29083409 and this CERES dataset was loaded into ORCS. To identify gene hits at an FDR < 0.05, ORCS estimated FDRs for the CERES GeCKOv2 dataset using customized gold-standard positive and negative sets of genes. The custom positive set included genes essential in at least 90% of cell lines in both t…	BioGRID ORCS	Cell-essential genes
567	27260156	pubmed	Aguirre AJ (2016)	31-PMID27260156	17627	17627	Yes	1542	CERES	Score Significance	Score.2 (FDR) < 0.05	High Throughput	Negative Selection	Pool	Timecourse	21 Days	-	-	< 1	GECKO v2	CRISPRn	Knockout	Cas9	TC-71	Ewing's Sarcoma Cell Line	cell proliferation	2	CERES score	FDR	-	-	-	9606	H. sapiens	The 33 cell line GeCKOv2 dataset from PMID:27260156 was re-analysed using the CERES method in PMID:29083409 and this CERES dataset was loaded into ORCS. To identify gene hits at an FDR < 0.05, ORCS estimated FDRs for the CERES GeCKOv2 dataset using customized gold-standard positive and negative sets of genes. The custom positive set included genes essential in at least 90% of cell lines in both t…	BioGRID ORCS	Cell-essential genes
568	27260156	pubmed	Aguirre AJ (2016)	32-PMID27260156	17627	17627	Yes	1724	CERES	Score Significance	Score.2 (FDR) < 0.05	High Throughput	Negative Selection	Pool	Timecourse	21 Days	-	-	< 1	GECKO v2	CRISPRn	Knockout	Cas9	TOV-112D	Ovarian Cancer Cell Line	cell proliferation	2	CERES score	FDR	-	-	-	9606	H. sapiens	The 33 cell line GeCKOv2 dataset from PMID:27260156 was re-analysed using the CERES method in PMID:29083409 and this CERES dataset was loaded into ORCS. To identify gene hits at an FDR < 0.05, ORCS estimated FDRs for the CERES GeCKOv2 dataset using customized gold-standard positive and negative sets of genes. The custom positive set included genes essential in at least 90% of cell lines in both t…	BioGRID ORCS	Cell-essential genes
569	27260156	pubmed	Aguirre AJ (2016)	33-PMID27260156	17627	17627	Yes	1732	CERES	Score Significance	Score.2 (FDR) < 0.05	High Throughput	Negative Selection	Pool	Timecourse	21 Days	-	-	< 1	GECKO v2	CRISPRn	Knockout	Cas9	COLO 741	Colorectal Cancer Cell Line	cell proliferation	2	CERES score	FDR	-	-	-	9606	H. sapiens	The 33 cell line GeCKOv2 dataset from PMID:27260156 was re-analysed using the CERES method in PMID:29083409 and this CERES dataset was loaded into ORCS. To identify gene hits at an FDR < 0.05, ORCS estimated FDRs for the CERES GeCKOv2 dataset using customized gold-standard positive and negative sets of genes. The custom positive set included genes essential in at least 90% of cell lines in both t…	BioGRID ORCS	Cell-essential genes
570	26673326	pubmed	Toledo CM (2015)	1-PMID26673326	18076	18076	Yes	1820	BAGEL	Score Significance	Score.1 (Bayes Factor) > 3.0	High Throughput	Negative Selection	Pool	Timecourse	23 Days	-	-	< 1	GECKO	CRISPRn	Knockout	Cas9	GSC-0131	Glioblastoma Cell Line	cell proliferation	1	Bayes Factor	-	-	-	-	9606	H. sapiens	This data set contains 3 ambiguous gene names and 75 unknown genes that were not loaded into ORCS.	BioGRID ORCS	Cell-essential genes
571	26673326	pubmed	Toledo CM (2015)	2-PMID26673326	18076	18076	Yes	1243	BAGEL	Score Significance	Score.1 (Bayes Factor) > 3.0	High Throughput	Negative Selection	Pool	Timecourse	23 Days	-	-	< 1	GECKO	CRISPRn	Knockout	Cas9	GSC-0827	Glioblastoma Cell Line	cell proliferation	1	Bayes Factor	-	-	-	-	9606	H. sapiens	This data set contains 3 ambiguous gene names and 75 unknown genes that were not loaded into ORCS.	BioGRID ORCS	Cell-essential genes
572	26673326	pubmed	Toledo CM (2015)	3-PMID26673326	18076	18076	Yes	1673	BAGEL	Score Significance	Score.1 (Bayes Factor) >= 3.0	High Throughput	Negative Selection	Pool	Timecourse	23 Days	-	-	< 1	GECKO	CRISPRn	Knockout	Cas9	NSC-CB660	Neural Stem Cell Line	cell proliferation	1	Bayes Factor	-	-	-	-	9606	H. sapiens	This data set contains 3 ambiguous gene names and 75 unknown genes that were not loaded into ORCS.	BioGRID ORCS	Cell-essential genes
573	26673326	pubmed	Toledo CM (2015)	4-PMID26673326	18076	18076	Yes	1933	BAGEL	Score Significance	Score.1 (Bayes Factor) > 3.0	High Throughput	Negative Selection	Pool	Timecourse	21 Days	-	-	< 1	GECKO	CRISPRn	Knockout	Cas9	NSC-U5	Neural Stem Cell Line	cell proliferation	1	Bayes Factor	-	-	-	-	9606	H. sapiens	This data set contains 3 ambiguous gene names and 75 unknown genes that were not loaded into ORCS.	BioGRID ORCS	Cell-essential genes
574	27760321	pubmed	Tzelepis K (2016)	4-PMID27760321	18009	18009	Yes	1359	MaGeCK	Score Significance	Score.2 (FDR) < 0.2	High Throughput	Negative Selection	Pool	Timecourse	25 Days	-	-	-	Human Improved Genome-wide Knockout CRISPR Library	CRISPRn	Knockout	Cas9	MOLM-13	Acute Myeloid Leukemia Cell Line	cell proliferation	2	MaGeCK Score	FDR	-	-	-	9606	H. sapiens	Depleted genes were identified at a cutoff of FDR 20% (FDR < 0.2).	BioGRID ORCS	Cell-essential genes
575	27760321	pubmed	Tzelepis K (2016)	5-PMID27760321	18009	18009	Yes	941	MaGeCK	Score Significance	Score.2 (FDR) < 0.2	High Throughput	Negative Selection	Pool	Timecourse	25 Days	-	-	-	Human Improved Genome-wide Knockout CRISPR Library	CRISPRn	Knockout	Cas9	MV4-11	Acute Myeloid Leukemia Cell Line	cell proliferation	2	MaGeCK Score	FDR	-	-	-	9606	H. sapiens	Depleted genes were identified at a cutoff of FDR 20% (FDR < 0.2).	BioGRID ORCS	Cell-essential genes
576	27760321	pubmed	Tzelepis K (2016)	6-PMID27760321	18009	18009	Yes	1666	MaGeCK	Score Significance	Score.2 (FDR) < 0.2	High Throughput	Negative Selection	Pool	Timecourse	25 Days	-	-	-	Human Improved Genome-wide Knockout CRISPR Library	CRISPRn	Knockout	Cas9	OCI-AML2	Acute Myeloid Leukemia Cell Line	cell proliferation	2	MaGeCK Score	FDR	-	-	-	9606	H. sapiens	Depleted genes were identified at a cutoff of FDR 20% (FDR < 0.2).	BioGRID ORCS	Cell-essential genes
577	27760321	pubmed	Tzelepis K (2016)	7-PMID27760321	18009	18009	Yes	1475	MaGeCK	Score Significance	Score.2 (FDR) < 0.2	High Throughput	Negative Selection	Pool	Timecourse	25 Days	-	-	-	Human Improved Genome-wide Knockout CRISPR Library	CRISPRn	Knockout	Cas9	OCI-AML3	Acute Myeloid Leukemia Cell Line	cell proliferation	2	MaGeCK Score	FDR	-	-	-	9606	H. sapiens	Depleted genes were identified at a cutoff of FDR 20% (FDR < 0.2).	BioGRID ORCS	Cell-essential genes
583	28877469	pubmed	Goodwin JM (2017)	1-PMID28877469	17974	17974	Yes	1718	RSA	Score Significance	Score.2 (DESeq2) >= 0.5	High Throughput	Phenotype Screen	Pool	Timecourse	7 Days	-	-	0.5	CRISPRn (Hoffman and Nyfeler, 2016)	CRISPRn	Knockout	Cas9	H4 neuroglioma	Glioma Cell Line	protein/peptide accumulation	2	RSA	DESeq2	-	-	-	9606	H. sapiens	knock-out of hit genes results in an accumulation of GFP-tagged NCOA4 in cells	BioGRID ORCS	Regulators of NCOA4 abundance
597	29662178	pubmed	Yilmaz A (2018)	1-PMID29662178	18166	18166	Yes	2553	Kolmogorov-Smirnov	Score Significance	Score.3 (FDR) < 0.05	High Throughput	Positive and Negative Selection	Pool	Timecourse	23 Days	-	-	0.3	Human Activity-optimized genome-wide library	CRISPRn	Knockout	Cas9	h-pES10	Embryonic Stem Cell Line	cell proliferation	3	Log2	p-Value	FDR	-	-	9606	H. sapiens	Screen for essential genes (negative CRISPR score) and growth restrictive genes (positive CRISPR score) in a haploid human embryonic stem cell line	BioGRID ORCS	Cell-essential genes and growth restrictive genes
603	26780180	pubmed	Doench JG (2016)	9-PMID26780180	2863	17627	No	528	STARS	Score Significance	Score.2 (FDR) < 0.1	High Throughput	Negative Selection	Pool	Timecourse	3 Weeks	-	-	< 1	GECKO v2	CRISPRn	Knockout	Cas9	A-375	Melanoma Cell Line	cell proliferation	2	STARS Score	FDR	-	-	-	9606	H. sapiens	Negative selection screen with the GECKOv2 library screened in the lentiGuide vector (A-375 cells; STARS analysis at FDR < 10%).	BioGRID ORCS	Cell-essential genes
604	26780180	pubmed	Doench JG (2016)	10-PMID26780180	2690	17627	No	476	STARS	Score Significance	Score.2 (FDR) < 0.1	High Throughput	Negative Selection	Pool	Timecourse	3 Weeks	-	-	< 1	GECKO v2	CRISPRn	Knockout	Cas9	HT-29	Colonic Adenocarcinoma Cell Line	cell proliferation	2	STARS Score	FDR	-	-	-	9606	H. sapiens	Negative selection screen with the GECKOv2 library screened in the lentiGuide vector (HT-29 cells; STARS analysis at FDR < 10%).	BioGRID ORCS	Cell-essential genes
613	29576454	pubmed	Sack LM (2018)	1-PMID29576454	18162	18162	Yes	143	MaGeCK	Score Significance	Score.1 (p-Value) < 0.3	High Throughput	Positive Selection	Pool	Timecourse	11 Doublings	-	-	0.2	Human Activity-optimized genome-wide library	CRISPRn	Knockout	Cas9	HMEC	Mammary Epithelial Cell Line	cell proliferation	1	p-Value	-	-	-	-	9606	H. sapiens	CRISPR STOP genes (suppressors of tumorigenesis or proliferation) have a Mageck adjusted p < 0.3 for enrichment.	BioGRID ORCS	Suppressors of tumorigenesis or proliferation
614	29576454	pubmed	Sack LM (2018)	2-PMID29576454	18162	18162	Yes	823	MaGeCK	Score Significance	Score.1 (p-Value) < 0.3	High Throughput	Negative Selection	Pool	Timecourse	11 Doublings	-	-	0.2	Human Activity-optimized genome-wide library	CRISPRn	Knockout	Cas9	HMEC	Mammary Epithelial Cell Line	cell proliferation	1	p-Value	-	-	-	-	9606	H. sapiens	CRISPR GO genes (growth-promoting genes and oncogenes) have a Mageck adjusted p < 0.3 for depletion.	BioGRID ORCS	Growth-promoting genes and oncogenes
629	28700943	pubmed	Martin TD (2017)	1-PMID28700943	18150	18150	Yes	234	EdgeR	Score Significance	Score.1 (Log2) < -2.0 AND Score.2 (q-Value) < 0.05	High Throughput	Negative Selection	Pool	Timecourse	10 Doublings	-	-	0.2	CRISPRn (Martin, 2017)	CRISPRn	Knockout	Cas9	DLD-1	Colonic Adenocarcinoma Cell Line	cell proliferation	2	Log2	q-Value	-	-	-	9606	H. sapiens	-	BioGRID ORCS	Cell-essential genes
689	30898113	pubmed	Bakke J (2019)	1-PMID30898113	19114	19114	Yes	1073	MaGeCK	Score Significance	Score.2 (p-Value) < 0.05	High Throughput	Negative Selection	Pool	Drug Exposure	6 Days	Gemcitabine	100.0 nM	0.3	Brunello (human)	CRISPRn	Knockout	Cas9	PANC-1	Pancreatic Cancer Cell Line	response to chemicals	3	MaGeCK Score	p-Value	FDR	-	-	9606	H. sapiens	Phenotypic readout: cell proliferation	BioGRID ORCS	Increased drug sensitivity
691	30971826	pubmed	Behan FM (2019)	1-PMID30971826	17995	17995	Yes	922	BAGEL	Score Significance	Score.1 (Bayes Factor) > 0.0	High Throughput	Negative Selection	Pool	Timecourse	14 Days	-	-	~ 0.3	Human CRISPR Library v.1.1	CRISPRn	Knockout	Cas9	22RV1	Prostate Cancer Cell Line	cell proliferation	1	Bayes Factor	-	-	-	-	9606	H. sapiens	Genes with a Scaled Bayesian Factor (BF) greater than 0 were identified as fitness genes (hits) for this cell line in this CRISPR screen. The modified BAGEL analysis computed gene-level BFs by the sgRNAs by averaging them instead of summing them. A 5% FDR threshold was used.	BioGRID ORCS	Cell-essential genes
692	30971826	pubmed	Behan FM (2019)	2-PMID30971826	17995	17995	Yes	1476	BAGEL	Score Significance	Score.1 (Bayes Factor) > 0.0	High Throughput	Negative Selection	Pool	Timecourse	14 Days	-	-	~ 0.3	Human CRISPR Library v.1.1	CRISPRn	Knockout	Cas9	23132-87	Gastric Adenocarcinoma Cell Line	cell proliferation	1	Bayes Factor	-	-	-	-	9606	H. sapiens	Genes with a Scaled Bayesian Factor (BF) greater than 0 were identified as fitness genes (hits) for this cell line in this CRISPR screen. The modified BAGEL analysis computed gene-level BFs by the sgRNAs by averaging them instead of summing them. A 5% FDR threshold was used.	BioGRID ORCS	Cell-essential genes
693	30971826	pubmed	Behan FM (2019)	3-PMID30971826	17995	17995	Yes	1169	BAGEL	Score Significance	Score.1 (Bayes Factor) > 0.0	High Throughput	Negative Selection	Pool	Timecourse	14 Days	-	-	~ 0.3	Human CRISPR Library v.1.1	CRISPRn	Knockout	Cas9	42-MG-BA	Glioblastoma Cell Line	cell proliferation	1	Bayes Factor	-	-	-	-	9606	H. sapiens	Genes with a Scaled Bayesian Factor (BF) greater than 0 were identified as fitness genes (hits) for this cell line in this CRISPR screen. The modified BAGEL analysis computed gene-level BFs by the sgRNAs by averaging them instead of summing them. A 5% FDR threshold was used.	BioGRID ORCS	Cell-essential genes
694	30971826	pubmed	Behan FM (2019)	4-PMID30971826	17995	17995	Yes	1613	BAGEL	Score Significance	Score.1 (Bayes Factor) > 0.0	High Throughput	Negative Selection	Pool	Timecourse	14 Days	-	-	~ 0.3	Human CRISPR Library v.1.1	CRISPRn	Knockout	Cas9	769P	Cancer Cell Line	cell proliferation	1	Bayes Factor	-	-	-	-	9606	H. sapiens	Genes with a Scaled Bayesian Factor (BF) greater than 0 were identified as fitness genes (hits) for this cell line in this CRISPR screen. The modified BAGEL analysis computed gene-level BFs by the sgRNAs by averaging them instead of summing them. A 5% FDR threshold was used.	BioGRID ORCS	Cell-essential genes
695	30971826	pubmed	Behan FM (2019)	5-PMID30971826	17995	17995	Yes	1945	BAGEL	Score Significance	Score.1 (Bayes Factor) > 0.0	High Throughput	Negative Selection	Pool	Timecourse	14 Days	-	-	~ 0.3	Human CRISPR Library v.1.1	CRISPRn	Knockout	Cas9	8-MG-BA	Glioblastoma Cell Line	cell proliferation	1	Bayes Factor	-	-	-	-	9606	H. sapiens	Genes with a Scaled Bayesian Factor (BF) greater than 0 were identified as fitness genes (hits) for this cell line in this CRISPR screen. The modified BAGEL analysis computed gene-level BFs by the sgRNAs by averaging them instead of summing them. A 5% FDR threshold was used.	BioGRID ORCS	Cell-essential genes
696	30971826	pubmed	Behan FM (2019)	6-PMID30971826	17995	17995	Yes	1336	BAGEL	Score Significance	Score.1 (Bayes Factor) > 0.0	High Throughput	Negative Selection	Pool	Timecourse	14 Days	-	-	~ 0.3	Human CRISPR Library v.1.1	CRISPRn	Knockout	Cas9	A172	Cancer Cell Line	cell proliferation	1	Bayes Factor	-	-	-	-	9606	H. sapiens	Genes with a Scaled Bayesian Factor (BF) greater than 0 were identified as fitness genes (hits) for this cell line in this CRISPR screen. The modified BAGEL analysis computed gene-level BFs by the sgRNAs by averaging them instead of summing them. A 5% FDR threshold was used.	BioGRID ORCS	Cell-essential genes
697	30971826	pubmed	Behan FM (2019)	7-PMID30971826	17995	17995	Yes	1837	BAGEL	Score Significance	Score.1 (Bayes Factor) > 0.0	High Throughput	Negative Selection	Pool	Timecourse	14 Days	-	-	~ 0.3	Human CRISPR Library v.1.1	CRISPRn	Knockout	Cas9	A2058	Melanoma Cell Line	cell proliferation	1	Bayes Factor	-	-	-	-	9606	H. sapiens	Genes with a Scaled Bayesian Factor (BF) greater than 0 were identified as fitness genes (hits) for this cell line in this CRISPR screen. The modified BAGEL analysis computed gene-level BFs by the sgRNAs by averaging them instead of summing them. A 5% FDR threshold was used.	BioGRID ORCS	Cell-essential genes
698	30971826	pubmed	Behan FM (2019)	8-PMID30971826	17995	17995	Yes	1237	BAGEL	Score Significance	Score.1 (Bayes Factor) > 0.0	High Throughput	Negative Selection	Pool	Timecourse	14 Days	-	-	~ 0.3	Human CRISPR Library v.1.1	CRISPRn	Knockout	Cas9	A253	Salivary Gland Cancer Cell	cell proliferation	1	Bayes Factor	-	-	-	-	9606	H. sapiens	Genes with a Scaled Bayesian Factor (BF) greater than 0 were identified as fitness genes (hits) for this cell line in this CRISPR screen. The modified BAGEL analysis computed gene-level BFs by the sgRNAs by averaging them instead of summing them. A 5% FDR threshold was used.	BioGRID ORCS	Cell-essential genes
699	30971826	pubmed	Behan FM (2019)	9-PMID30971826	17995	17995	Yes	1572	BAGEL	Score Significance	Score.1 (Bayes Factor) > 0.0	High Throughput	Negative Selection	Pool	Timecourse	14 Days	-	-	~ 0.3	Human CRISPR Library v.1.1	CRISPRn	Knockout	Cas9	A2780	Ovarian Cancer Cell Line	cell proliferation	1	Bayes Factor	-	-	-	-	9606	H. sapiens	Genes with a Scaled Bayesian Factor (BF) greater than 0 were identified as fitness genes (hits) for this cell line in this CRISPR screen. The modified BAGEL analysis computed gene-level BFs by the sgRNAs by averaging them instead of summing them. A 5% FDR threshold was used.	BioGRID ORCS	Cell-essential genes
700	30971826	pubmed	Behan FM (2019)	10-PMID30971826	17995	17995	Yes	1908	BAGEL	Score Significance	Score.1 (Bayes Factor) > 0.0	High Throughput	Negative Selection	Pool	Timecourse	14 Days	-	-	~ 0.3	Human CRISPR Library v.1.1	CRISPRn	Knockout	Cas9	A2780ADR	Ovary Adenocarcinoma Cell Line	cell proliferation	1	Bayes Factor	-	-	-	-	9606	H. sapiens	Genes with a Scaled Bayesian Factor (BF) greater than 0 were identified as fitness genes (hits) for this cell line in this CRISPR screen. The modified BAGEL analysis computed gene-level BFs by the sgRNAs by averaging them instead of summing them. A 5% FDR threshold was used.	BioGRID ORCS	Cell-essential genes
701	30971826	pubmed	Behan FM (2019)	11-PMID30971826	17995	17995	Yes	1358	BAGEL	Score Significance	Score.1 (Bayes Factor) > 0.0	High Throughput	Negative Selection	Pool	Timecourse	14 Days	-	-	~ 0.3	Human CRISPR Library v.1.1	CRISPRn	Knockout	Cas9	A2780cis	Ovary Adenocarcinoma Cell Line	cell proliferation	1	Bayes Factor	-	-	-	-	9606	H. sapiens	Genes with a Scaled Bayesian Factor (BF) greater than 0 were identified as fitness genes (hits) for this cell line in this CRISPR screen. The modified BAGEL analysis computed gene-level BFs by the sgRNAs by averaging them instead of summing them. A 5% FDR threshold was used.	BioGRID ORCS	Cell-essential genes
702	30971826	pubmed	Behan FM (2019)	12-PMID30971826	17995	17995	Yes	1368	BAGEL	Score Significance	Score.1 (Bayes Factor) > 0.0	High Throughput	Negative Selection	Pool	Timecourse	14 Days	-	-	~ 0.3	Human CRISPR Library v.1.1	CRISPRn	Knockout	Cas9	A-375	Melanoma Cell Line	cell proliferation	1	Bayes Factor	-	-	-	-	9606	H. sapiens	Genes with a Scaled Bayesian Factor (BF) greater than 0 were identified as fitness genes (hits) for this cell line in this CRISPR screen. The modified BAGEL analysis computed gene-level BFs by the sgRNAs by averaging them instead of summing them. A 5% FDR threshold was used.	BioGRID ORCS	Cell-essential genes
703	30971826	pubmed	Behan FM (2019)	13-PMID30971826	17995	17995	Yes	1179	BAGEL	Score Significance	Score.1 (Bayes Factor) > 0.0	High Throughput	Negative Selection	Pool	Timecourse	14 Days	-	-	~ 0.3	Human CRISPR Library v.1.1	CRISPRn	Knockout	Cas9	A549	Lung Cancer Cell Line	cell proliferation	1	Bayes Factor	-	-	-	-	9606	H. sapiens	Genes with a Scaled Bayesian Factor (BF) greater than 0 were identified as fitness genes (hits) for this cell line in this CRISPR screen. The modified BAGEL analysis computed gene-level BFs by the sgRNAs by averaging them instead of summing them. A 5% FDR threshold was used.	BioGRID ORCS	Cell-essential genes
704	30971826	pubmed	Behan FM (2019)	14-PMID30971826	17995	17995	Yes	1788	BAGEL	Score Significance	Score.1 (Bayes Factor) > 0.0	High Throughput	Negative Selection	Pool	Timecourse	14 Days	-	-	~ 0.3	Human CRISPR Library v.1.1	CRISPRn	Knockout	Cas9	AGS	Gastric Adenocarcinoma Cell Line	cell proliferation	1	Bayes Factor	-	-	-	-	9606	H. sapiens	Genes with a Scaled Bayesian Factor (BF) greater than 0 were identified as fitness genes (hits) for this cell line in this CRISPR screen. The modified BAGEL analysis computed gene-level BFs by the sgRNAs by averaging them instead of summing them. A 5% FDR threshold was used.	BioGRID ORCS	Cell-essential genes
705	30971826	pubmed	Behan FM (2019)	15-PMID30971826	17995	17995	Yes	1551	BAGEL	Score Significance	Score.1 (Bayes Factor) > 0.0	High Throughput	Negative Selection	Pool	Timecourse	14 Days	-	-	~ 0.3	Human CRISPR Library v.1.1	CRISPRn	Knockout	Cas9	AM-38	Glioblastoma Cell Line	cell proliferation	1	Bayes Factor	-	-	-	-	9606	H. sapiens	Genes with a Scaled Bayesian Factor (BF) greater than 0 were identified as fitness genes (hits) for this cell line in this CRISPR screen. The modified BAGEL analysis computed gene-level BFs by the sgRNAs by averaging them instead of summing them. A 5% FDR threshold was used.	BioGRID ORCS	Cell-essential genes
706	30971826	pubmed	Behan FM (2019)	16-PMID30971826	17995	17995	Yes	1631	BAGEL	Score Significance	Score.1 (Bayes Factor) > 0.0	High Throughput	Negative Selection	Pool	Timecourse	14 Days	-	-	~ 0.3	Human CRISPR Library v.1.1	CRISPRn	Knockout	Cas9	ARH-77	B-lymphoblastoid cell line	cell proliferation	1	Bayes Factor	-	-	-	-	9606	H. sapiens	Genes with a Scaled Bayesian Factor (BF) greater than 0 were identified as fitness genes (hits) for this cell line in this CRISPR screen. The modified BAGEL analysis computed gene-level BFs by the sgRNAs by averaging them instead of summing them. A 5% FDR threshold was used.	BioGRID ORCS	Cell-essential genes
707	30971826	pubmed	Behan FM (2019)	17-PMID30971826	17995	17995	Yes	1248	BAGEL	Score Significance	Score.1 (Bayes Factor) > 0.0	High Throughput	Negative Selection	Pool	Timecourse	14 Days	-	-	~ 0.3	Human CRISPR Library v.1.1	CRISPRn	Knockout	Cas9	AsPC1	Pancreatic Adenocarcinoma Cell Line	cell proliferation	1	Bayes Factor	-	-	-	-	9606	H. sapiens	Genes with a Scaled Bayesian Factor (BF) greater than 0 were identified as fitness genes (hits) for this cell line in this CRISPR screen. The modified BAGEL analysis computed gene-level BFs by the sgRNAs by averaging them instead of summing them. A 5% FDR threshold was used.	BioGRID ORCS	Cell-essential genes
708	30971826	pubmed	Behan FM (2019)	18-PMID30971826	17995	17995	Yes	1164	BAGEL	Score Significance	Score.1 (Bayes Factor) > 0.0	High Throughput	Negative Selection	Pool	Timecourse	14 Days	-	-	~ 0.3	Human CRISPR Library v.1.1	CRISPRn	Knockout	Cas9	AU-565	Breast Cancer Cell Line	cell proliferation	1	Bayes Factor	-	-	-	-	9606	H. sapiens	Genes with a Scaled Bayesian Factor (BF) greater than 0 were identified as fitness genes (hits) for this cell line in this CRISPR screen. The modified BAGEL analysis computed gene-level BFs by the sgRNAs by averaging them instead of summing them. A 5% FDR threshold was used.	BioGRID ORCS	Cell-essential genes
709	30971826	pubmed	Behan FM (2019)	19-PMID30971826	17995	17995	Yes	1481	BAGEL	Score Significance	Score.1 (Bayes Factor) > 0.0	High Throughput	Negative Selection	Pool	Timecourse	14 Days	-	-	~ 0.3	Human CRISPR Library v.1.1	CRISPRn	Knockout	Cas9	BB30-HNC	Head and Neck Squamous Cell Carcinoma Cell Line	cell proliferation	1	Bayes Factor	-	-	-	-	9606	H. sapiens	Genes with a Scaled Bayesian Factor (BF) greater than 0 were identified as fitness genes (hits) for this cell line in this CRISPR screen. The modified BAGEL analysis computed gene-level BFs by the sgRNAs by averaging them instead of summing them. A 5% FDR threshold was used.	BioGRID ORCS	Cell-essential genes
710	30971826	pubmed	Behan FM (2019)	20-PMID30971826	17995	17995	Yes	1551	BAGEL	Score Significance	Score.1 (Bayes Factor) > 0.0	High Throughput	Negative Selection	Pool	Timecourse	14 Days	-	-	~ 0.3	Human CRISPR Library v.1.1	CRISPRn	Knockout	Cas9	BE2-M17	Neuroblastoma Cell Line	cell proliferation	1	Bayes Factor	-	-	-	-	9606	H. sapiens	Genes with a Scaled Bayesian Factor (BF) greater than 0 were identified as fitness genes (hits) for this cell line in this CRISPR screen. The modified BAGEL analysis computed gene-level BFs by the sgRNAs by averaging them instead of summing them. A 5% FDR threshold was used.	BioGRID ORCS	Cell-essential genes
711	30971826	pubmed	Behan FM (2019)	21-PMID30971826	17995	17995	Yes	1614	BAGEL	Score Significance	Score.1 (Bayes Factor) > 0.0	High Throughput	Negative Selection	Pool	Timecourse	14 Days	-	-	~ 0.3	Human CRISPR Library v.1.1	CRISPRn	Knockout	Cas9	Becker	Astrocytoma Cell Line	cell proliferation	1	Bayes Factor	-	-	-	-	9606	H. sapiens	Genes with a Scaled Bayesian Factor (BF) greater than 0 were identified as fitness genes (hits) for this cell line in this CRISPR screen. The modified BAGEL analysis computed gene-level BFs by the sgRNAs by averaging them instead of summing them. A 5% FDR threshold was used.	BioGRID ORCS	Cell-essential genes
712	30971826	pubmed	Behan FM (2019)	22-PMID30971826	17995	17995	Yes	1474	BAGEL	Score Significance	Score.1 (Bayes Factor) > 0.0	High Throughput	Negative Selection	Pool	Timecourse	14 Days	-	-	~ 0.3	Human CRISPR Library v.1.1	CRISPRn	Knockout	Cas9	BHY	Oral Squamous Cell Carcinoma Cell Line	cell proliferation	1	Bayes Factor	-	-	-	-	9606	H. sapiens	Genes with a Scaled Bayesian Factor (BF) greater than 0 were identified as fitness genes (hits) for this cell line in this CRISPR screen. The modified BAGEL analysis computed gene-level BFs by the sgRNAs by averaging them instead of summing them. A 5% FDR threshold was used.	BioGRID ORCS	Cell-essential genes
713	30971826	pubmed	Behan FM (2019)	23-PMID30971826	17995	17995	Yes	1654	BAGEL	Score Significance	Score.1 (Bayes Factor) > 0.0	High Throughput	Negative Selection	Pool	Timecourse	14 Days	-	-	~ 0.3	Human CRISPR Library v.1.1	CRISPRn	Knockout	Cas9	BICR10	Oral Squamous Cell Carcinoma Cell Line	cell proliferation	1	Bayes Factor	-	-	-	-	9606	H. sapiens	Genes with a Scaled Bayesian Factor (BF) greater than 0 were identified as fitness genes (hits) for this cell line in this CRISPR screen. The modified BAGEL analysis computed gene-level BFs by the sgRNAs by averaging them instead of summing them. A 5% FDR threshold was used.	BioGRID ORCS	Cell-essential genes
714	30971826	pubmed	Behan FM (2019)	24-PMID30971826	17995	17995	Yes	1204	BAGEL	Score Significance	Score.1 (Bayes Factor) > 0.0	High Throughput	Negative Selection	Pool	Timecourse	14 Days	-	-	~ 0.3	Human CRISPR Library v.1.1	CRISPRn	Knockout	Cas9	BICR 22	Cancer Cell Line	cell proliferation	1	Bayes Factor	-	-	-	-	9606	H. sapiens	Genes with a Scaled Bayesian Factor (BF) greater than 0 were identified as fitness genes (hits) for this cell line in this CRISPR screen. The modified BAGEL analysis computed gene-level BFs by the sgRNAs by averaging them instead of summing them. A 5% FDR threshold was used.	BioGRID ORCS	Cell-essential genes
715	30971826	pubmed	Behan FM (2019)	25-PMID30971826	17995	17995	Yes	986	BAGEL	Score Significance	Score.1 (Bayes Factor) > 0.0	High Throughput	Negative Selection	Pool	Timecourse	14 Days	-	-	~ 0.3	Human CRISPR Library v.1.1	CRISPRn	Knockout	Cas9	BICR78	Oral Squamous Cell Carcinoma Cell Line	cell proliferation	1	Bayes Factor	-	-	-	-	9606	H. sapiens	Genes with a Scaled Bayesian Factor (BF) greater than 0 were identified as fitness genes (hits) for this cell line in this CRISPR screen. The modified BAGEL analysis computed gene-level BFs by the sgRNAs by averaging them instead of summing them. A 5% FDR threshold was used.	BioGRID ORCS	Cell-essential genes
716	30971826	pubmed	Behan FM (2019)	26-PMID30971826	17995	17995	Yes	1112	BAGEL	Score Significance	Score.1 (Bayes Factor) > 0.0	High Throughput	Negative Selection	Pool	Timecourse	14 Days	-	-	~ 0.3	Human CRISPR Library v.1.1	CRISPRn	Knockout	Cas9	BxPC-3	Pancreatic Adenocarcinoma Cell Line	cell proliferation	1	Bayes Factor	-	-	-	-	9606	H. sapiens	Genes with a Scaled Bayesian Factor (BF) greater than 0 were identified as fitness genes (hits) for this cell line in this CRISPR screen. The modified BAGEL analysis computed gene-level BFs by the sgRNAs by averaging them instead of summing them. A 5% FDR threshold was used.	BioGRID ORCS	Cell-essential genes
717	30971826	pubmed	Behan FM (2019)	27-PMID30971826	17995	17995	Yes	1323	BAGEL	Score Significance	Score.1 (Bayes Factor) > 0.0	High Throughput	Negative Selection	Pool	Timecourse	14 Days	-	-	~ 0.3	Human CRISPR Library v.1.1	CRISPRn	Knockout	Cas9	C2BBe1	Colorectal Cancer Cell Line	cell proliferation	1	Bayes Factor	-	-	-	-	9606	H. sapiens	Genes with a Scaled Bayesian Factor (BF) greater than 0 were identified as fitness genes (hits) for this cell line in this CRISPR screen. The modified BAGEL analysis computed gene-level BFs by the sgRNAs by averaging them instead of summing them. A 5% FDR threshold was used.	BioGRID ORCS	Cell-essential genes
718	30971826	pubmed	Behan FM (2019)	28-PMID30971826	17995	17995	Yes	1778	BAGEL	Score Significance	Score.1 (Bayes Factor) > 0.0	High Throughput	Negative Selection	Pool	Timecourse	14 Days	-	-	~ 0.3	Human CRISPR Library v.1.1	CRISPRn	Knockout	Cas9	Ca9-22	Gingival Cancer Cell Line	cell proliferation	1	Bayes Factor	-	-	-	-	9606	H. sapiens	Genes with a Scaled Bayesian Factor (BF) greater than 0 were identified as fitness genes (hits) for this cell line in this CRISPR screen. The modified BAGEL analysis computed gene-level BFs by the sgRNAs by averaging them instead of summing them. A 5% FDR threshold was used.	BioGRID ORCS	Cell-essential genes
719	30971826	pubmed	Behan FM (2019)	29-PMID30971826	17995	17995	Yes	1875	BAGEL	Score Significance	Score.1 (Bayes Factor) > 0.0	High Throughput	Negative Selection	Pool	Timecourse	14 Days	-	-	~ 0.3	Human CRISPR Library v.1.1	CRISPRn	Knockout	Cas9	CAL-27	Tongue Cancer Cell Line	cell proliferation	1	Bayes Factor	-	-	-	-	9606	H. sapiens	Genes with a Scaled Bayesian Factor (BF) greater than 0 were identified as fitness genes (hits) for this cell line in this CRISPR screen. The modified BAGEL analysis computed gene-level BFs by the sgRNAs by averaging them instead of summing them. A 5% FDR threshold was used.	BioGRID ORCS	Cell-essential genes
720	30971826	pubmed	Behan FM (2019)	30-PMID30971826	17995	17995	Yes	1350	BAGEL	Score Significance	Score.1 (Bayes Factor) > 0.0	High Throughput	Negative Selection	Pool	Timecourse	14 Days	-	-	~ 0.3	Human CRISPR Library v.1.1	CRISPRn	Knockout	Cas9	CAL-33	Tongue Cancer Cell Line	cell proliferation	1	Bayes Factor	-	-	-	-	9606	H. sapiens	Genes with a Scaled Bayesian Factor (BF) greater than 0 were identified as fitness genes (hits) for this cell line in this CRISPR screen. The modified BAGEL analysis computed gene-level BFs by the sgRNAs by averaging them instead of summing them. A 5% FDR threshold was used.	BioGRID ORCS	Cell-essential genes
721	30971826	pubmed	Behan FM (2019)	31-PMID30971826	17995	17995	Yes	1697	BAGEL	Score Significance	Score.1 (Bayes Factor) > 0.0	High Throughput	Negative Selection	Pool	Timecourse	14 Days	-	-	~ 0.3	Human CRISPR Library v.1.1	CRISPRn	Knockout	Cas9	CAL-51	Breast Adenocarcinoma Cell Line	cell proliferation	1	Bayes Factor	-	-	-	-	9606	H. sapiens	Genes with a Scaled Bayesian Factor (BF) greater than 0 were identified as fitness genes (hits) for this cell line in this CRISPR screen. The modified BAGEL analysis computed gene-level BFs by the sgRNAs by averaging them instead of summing them. A 5% FDR threshold was used.	BioGRID ORCS	Cell-essential genes
722	30971826	pubmed	Behan FM (2019)	32-PMID30971826	17995	17995	Yes	877	BAGEL	Score Significance	Score.1 (Bayes Factor) > 0.0	High Throughput	Negative Selection	Pool	Timecourse	14 Days	-	-	~ 0.3	Human CRISPR Library v.1.1	CRISPRn	Knockout	Cas9	CAL-72	Osteosarcoma Cell Line	cell proliferation	1	Bayes Factor	-	-	-	-	9606	H. sapiens	Genes with a Scaled Bayesian Factor (BF) greater than 0 were identified as fitness genes (hits) for this cell line in this CRISPR screen. The modified BAGEL analysis computed gene-level BFs by the sgRNAs by averaging them instead of summing them. A 5% FDR threshold was used.	BioGRID ORCS	Cell-essential genes
723	30971826	pubmed	Behan FM (2019)	33-PMID30971826	17995	17995	Yes	1213	BAGEL	Score Significance	Score.1 (Bayes Factor) > 0.0	High Throughput	Negative Selection	Pool	Timecourse	14 Days	-	-	~ 0.3	Human CRISPR Library v.1.1	CRISPRn	Knockout	Cas9	Caov-4	Ovary Adenocarcinoma Cell Line	cell proliferation	1	Bayes Factor	-	-	-	-	9606	H. sapiens	Genes with a Scaled Bayesian Factor (BF) greater than 0 were identified as fitness genes (hits) for this cell line in this CRISPR screen. The modified BAGEL analysis computed gene-level BFs by the sgRNAs by averaging them instead of summing them. A 5% FDR threshold was used.	BioGRID ORCS	Cell-essential genes
724	30971826	pubmed	Behan FM (2019)	34-PMID30971826	17995	17995	Yes	1564	BAGEL	Score Significance	Score.1 (Bayes Factor) > 0.0	High Throughput	Negative Selection	Pool	Timecourse	14 Days	-	-	~ 0.3	Human CRISPR Library v.1.1	CRISPRn	Knockout	Cas9	CAPAN-1	Pancreatic Ductal Adenocarcinoma Cell Line	cell proliferation	1	Bayes Factor	-	-	-	-	9606	H. sapiens	Genes with a Scaled Bayesian Factor (BF) greater than 0 were identified as fitness genes (hits) for this cell line in this CRISPR screen. The modified BAGEL analysis computed gene-level BFs by the sgRNAs by averaging them instead of summing them. A 5% FDR threshold was used.	BioGRID ORCS	Cell-essential genes
725	30971826	pubmed	Behan FM (2019)	35-PMID30971826	17995	17995	Yes	1116	BAGEL	Score Significance	Score.1 (Bayes Factor) > 0.0	High Throughput	Negative Selection	Pool	Timecourse	14 Days	-	-	~ 0.3	Human CRISPR Library v.1.1	CRISPRn	Knockout	Cas9	CAS-1	Glioblastoma Cell Line	cell proliferation	1	Bayes Factor	-	-	-	-	9606	H. sapiens	Genes with a Scaled Bayesian Factor (BF) greater than 0 were identified as fitness genes (hits) for this cell line in this CRISPR screen. The modified BAGEL analysis computed gene-level BFs by the sgRNAs by averaging them instead of summing them. A 5% FDR threshold was used.	BioGRID ORCS	Cell-essential genes
726	30971826	pubmed	Behan FM (2019)	36-PMID30971826	17995	17995	Yes	1285	BAGEL	Score Significance	Score.1 (Bayes Factor) > 0.0	High Throughput	Negative Selection	Pool	Timecourse	14 Days	-	-	~ 0.3	Human CRISPR Library v.1.1	CRISPRn	Knockout	Cas9	CHP212	Neuroblastoma Cell Line	cell proliferation	1	Bayes Factor	-	-	-	-	9606	H. sapiens	Genes with a Scaled Bayesian Factor (BF) greater than 0 were identified as fitness genes (hits) for this cell line in this CRISPR screen. The modified BAGEL analysis computed gene-level BFs by the sgRNAs by averaging them instead of summing them. A 5% FDR threshold was used.	BioGRID ORCS	Cell-essential genes
727	30971826	pubmed	Behan FM (2019)	37-PMID30971826	17995	17995	Yes	1395	BAGEL	Score Significance	Score.1 (Bayes Factor) > 0.0	High Throughput	Negative Selection	Pool	Timecourse	14 Days	-	-	~ 0.3	Human CRISPR Library v.1.1	CRISPRn	Knockout	Cas9	CL-11	Colorectal Cancer Cell Line	cell proliferation	1	Bayes Factor	-	-	-	-	9606	H. sapiens	Genes with a Scaled Bayesian Factor (BF) greater than 0 were identified as fitness genes (hits) for this cell line in this CRISPR screen. The modified BAGEL analysis computed gene-level BFs by the sgRNAs by averaging them instead of summing them. A 5% FDR threshold was used.	BioGRID ORCS	Cell-essential genes
728	30971826	pubmed	Behan FM (2019)	38-PMID30971826	17995	17995	Yes	1277	BAGEL	Score Significance	Score.1 (Bayes Factor) > 0.0	High Throughput	Negative Selection	Pool	Timecourse	14 Days	-	-	~ 0.3	Human CRISPR Library v.1.1	CRISPRn	Knockout	Cas9	COLO-205	Colonic Adenocarcinoma Cell Line	cell proliferation	1	Bayes Factor	-	-	-	-	9606	H. sapiens	Genes with a Scaled Bayesian Factor (BF) greater than 0 were identified as fitness genes (hits) for this cell line in this CRISPR screen. The modified BAGEL analysis computed gene-level BFs by the sgRNAs by averaging them instead of summing them. A 5% FDR threshold was used.	BioGRID ORCS	Cell-essential genes
729	30971826	pubmed	Behan FM (2019)	39-PMID30971826	17995	17995	Yes	1686	BAGEL	Score Significance	Score.1 (Bayes Factor) > 0.0	High Throughput	Negative Selection	Pool	Timecourse	14 Days	-	-	~ 0.3	Human CRISPR Library v.1.1	CRISPRn	Knockout	Cas9	COLO-320-HSR	Colonic Adenocarcinoma Cell Line	cell proliferation	1	Bayes Factor	-	-	-	-	9606	H. sapiens	Genes with a Scaled Bayesian Factor (BF) greater than 0 were identified as fitness genes (hits) for this cell line in this CRISPR screen. The modified BAGEL analysis computed gene-level BFs by the sgRNAs by averaging them instead of summing them. A 5% FDR threshold was used.	BioGRID ORCS	Cell-essential genes
730	30971826	pubmed	Behan FM (2019)	40-PMID30971826	17995	17995	Yes	401	BAGEL	Score Significance	Score.1 (Bayes Factor) > 0.0	High Throughput	Negative Selection	Pool	Timecourse	14 Days	-	-	~ 0.3	Human CRISPR Library v.1.1	CRISPRn	Knockout	Cas9	Colo-678	Colonic Cancer Cell Line	cell proliferation	1	Bayes Factor	-	-	-	-	9606	H. sapiens	Genes with a Scaled Bayesian Factor (BF) greater than 0 were identified as fitness genes (hits) for this cell line in this CRISPR screen. The modified BAGEL analysis computed gene-level BFs by the sgRNAs by averaging them instead of summing them. A 5% FDR threshold was used.	BioGRID ORCS	Cell-essential genes
731	30971826	pubmed	Behan FM (2019)	41-PMID30971826	17995	17995	Yes	1471	BAGEL	Score Significance	Score.1 (Bayes Factor) > 0.0	High Throughput	Negative Selection	Pool	Timecourse	14 Days	-	-	~ 0.3	Human CRISPR Library v.1.1	CRISPRn	Knockout	Cas9	COLO-680N	Esophageal Cancer Cell Line	cell proliferation	1	Bayes Factor	-	-	-	-	9606	H. sapiens	Genes with a Scaled Bayesian Factor (BF) greater than 0 were identified as fitness genes (hits) for this cell line in this CRISPR screen. The modified BAGEL analysis computed gene-level BFs by the sgRNAs by averaging them instead of summing them. A 5% FDR threshold was used.	BioGRID ORCS	Cell-essential genes
732	30971826	pubmed	Behan FM (2019)	42-PMID30971826	17995	17995	Yes	1600	BAGEL	Score Significance	Score.1 (Bayes Factor) > 0.0	High Throughput	Negative Selection	Pool	Timecourse	14 Days	-	-	~ 0.3	Human CRISPR Library v.1.1	CRISPRn	Knockout	Cas9	COLO-684	Endometrial Cancer Cell Line	cell proliferation	1	Bayes Factor	-	-	-	-	9606	H. sapiens	Genes with a Scaled Bayesian Factor (BF) greater than 0 were identified as fitness genes (hits) for this cell line in this CRISPR screen. The modified BAGEL analysis computed gene-level BFs by the sgRNAs by averaging them instead of summing them. A 5% FDR threshold was used.	BioGRID ORCS	Cell-essential genes
733	30971826	pubmed	Behan FM (2019)	43-PMID30971826	17995	17995	Yes	1003	BAGEL	Score Significance	Score.1 (Bayes Factor) > 0.0	High Throughput	Negative Selection	Pool	Timecourse	14 Days	-	-	~ 0.3	Human CRISPR Library v.1.1	CRISPRn	Knockout	Cas9	COLO-824	Breast Cancer Cell Line	cell proliferation	1	Bayes Factor	-	-	-	-	9606	H. sapiens	Genes with a Scaled Bayesian Factor (BF) greater than 0 were identified as fitness genes (hits) for this cell line in this CRISPR screen. The modified BAGEL analysis computed gene-level BFs by the sgRNAs by averaging them instead of summing them. A 5% FDR threshold was used.	BioGRID ORCS	Cell-essential genes
734	30971826	pubmed	Behan FM (2019)	44-PMID30971826	17995	17995	Yes	1521	BAGEL	Score Significance	Score.1 (Bayes Factor) > 0.0	High Throughput	Negative Selection	Pool	Timecourse	14 Days	-	-	~ 0.3	Human CRISPR Library v.1.1	CRISPRn	Knockout	Cas9	COR-L23	Large Cell Lung Cancer Cell Line	cell proliferation	1	Bayes Factor	-	-	-	-	9606	H. sapiens	Genes with a Scaled Bayesian Factor (BF) greater than 0 were identified as fitness genes (hits) for this cell line in this CRISPR screen. The modified BAGEL analysis computed gene-level BFs by the sgRNAs by averaging them instead of summing them. A 5% FDR threshold was used.	BioGRID ORCS	Cell-essential genes
735	30971826	pubmed	Behan FM (2019)	45-PMID30971826	17995	17995	Yes	1940	BAGEL	Score Significance	Score.1 (Bayes Factor) > 0.0	High Throughput	Negative Selection	Pool	Timecourse	14 Days	-	-	~ 0.3	Human CRISPR Library v.1.1	CRISPRn	Knockout	Cas9	D-423MG	Glioblastoma Cell Line	cell proliferation	1	Bayes Factor	-	-	-	-	9606	H. sapiens	Genes with a Scaled Bayesian Factor (BF) greater than 0 were identified as fitness genes (hits) for this cell line in this CRISPR screen. The modified BAGEL analysis computed gene-level BFs by the sgRNAs by averaging them instead of summing them. A 5% FDR threshold was used.	BioGRID ORCS	Cell-essential genes
736	30971826	pubmed	Behan FM (2019)	46-PMID30971826	17995	17995	Yes	933	BAGEL	Score Significance	Score.1 (Bayes Factor) > 0.0	High Throughput	Negative Selection	Pool	Timecourse	14 Days	-	-	~ 0.3	Human CRISPR Library v.1.1	CRISPRn	Knockout	Cas9	D-502MG	Glioblastoma Cell Line	cell proliferation	1	Bayes Factor	-	-	-	-	9606	H. sapiens	Genes with a Scaled Bayesian Factor (BF) greater than 0 were identified as fitness genes (hits) for this cell line in this CRISPR screen. The modified BAGEL analysis computed gene-level BFs by the sgRNAs by averaging them instead of summing them. A 5% FDR threshold was used.	BioGRID ORCS	Cell-essential genes
737	30971826	pubmed	Behan FM (2019)	47-PMID30971826	17995	17995	Yes	1404	BAGEL	Score Significance	Score.1 (Bayes Factor) > 0.0	High Throughput	Negative Selection	Pool	Timecourse	14 Days	-	-	~ 0.3	Human CRISPR Library v.1.1	CRISPRn	Knockout	Cas9	D-542MG	Glioblastoma Cell Line	cell proliferation	1	Bayes Factor	-	-	-	-	9606	H. sapiens	Genes with a Scaled Bayesian Factor (BF) greater than 0 were identified as fitness genes (hits) for this cell line in this CRISPR screen. The modified BAGEL analysis computed gene-level BFs by the sgRNAs by averaging them instead of summing them. A 5% FDR threshold was used.	BioGRID ORCS	Cell-essential genes
738	30971826	pubmed	Behan FM (2019)	48-PMID30971826	17995	17995	Yes	1529	BAGEL	Score Significance	Score.1 (Bayes Factor) > 0.0	High Throughput	Negative Selection	Pool	Timecourse	14 Days	-	-	~ 0.3	Human CRISPR Library v.1.1	CRISPRn	Knockout	Cas9	DAN-G	Cancer Cell Line	cell proliferation	1	Bayes Factor	-	-	-	-	9606	H. sapiens	Genes with a Scaled Bayesian Factor (BF) greater than 0 were identified as fitness genes (hits) for this cell line in this CRISPR screen. The modified BAGEL analysis computed gene-level BFs by the sgRNAs by averaging them instead of summing them. A 5% FDR threshold was used.	BioGRID ORCS	Cell-essential genes
739	30971826	pubmed	Behan FM (2019)	49-PMID30971826	17995	17995	Yes	1258	BAGEL	Score Significance	Score.1 (Bayes Factor) > 0.0	High Throughput	Negative Selection	Pool	Timecourse	14 Days	-	-	~ 0.3	Human CRISPR Library v.1.1	CRISPRn	Knockout	Cas9	DBTRG-05MG	Glioblastoma Cell Line	cell proliferation	1	Bayes Factor	-	-	-	-	9606	H. sapiens	Genes with a Scaled Bayesian Factor (BF) greater than 0 were identified as fitness genes (hits) for this cell line in this CRISPR screen. The modified BAGEL analysis computed gene-level BFs by the sgRNAs by averaging them instead of summing them. A 5% FDR threshold was used.	BioGRID ORCS	Cell-essential genes
740	30971826	pubmed	Behan FM (2019)	50-PMID30971826	17995	17995	Yes	1607	BAGEL	Score Significance	Score.1 (Bayes Factor) > 0.0	High Throughput	Negative Selection	Pool	Timecourse	14 Days	-	-	~ 0.3	Human CRISPR Library v.1.1	CRISPRn	Knockout	Cas9	Detroit562	Lymphoma or Leukaemia Cell Line	cell proliferation	1	Bayes Factor	-	-	-	-	9606	H. sapiens	Genes with a Scaled Bayesian Factor (BF) greater than 0 were identified as fitness genes (hits) for this cell line in this CRISPR screen. The modified BAGEL analysis computed gene-level BFs by the sgRNAs by averaging them instead of summing them. A 5% FDR threshold was used.	BioGRID ORCS	Cell-essential genes
741	30971826	pubmed	Behan FM (2019)	51-PMID30971826	17995	17995	Yes	1333	BAGEL	Score Significance	Score.1 (Bayes Factor) > 0.0	High Throughput	Negative Selection	Pool	Timecourse	14 Days	-	-	~ 0.3	Human CRISPR Library v.1.1	CRISPRn	Knockout	Cas9	NICR402 (DiFi)	Colorectal Cancer Cell Line	cell proliferation	1	Bayes Factor	-	-	-	-	9606	H. sapiens	Genes with a Scaled Bayesian Factor (BF) greater than 0 were identified as fitness genes (hits) for this cell line in this CRISPR screen. The modified BAGEL analysis computed gene-level BFs by the sgRNAs by averaging them instead of summing them. A 5% FDR threshold was used.	BioGRID ORCS	Cell-essential genes
742	30971826	pubmed	Behan FM (2019)	52-PMID30971826	17995	17995	Yes	1438	BAGEL	Score Significance	Score.1 (Bayes Factor) > 0.0	High Throughput	Negative Selection	Pool	Timecourse	14 Days	-	-	~ 0.3	Human CRISPR Library v.1.1	CRISPRn	Knockout	Cas9	DK-MG	Glioblastoma Cell Line	cell proliferation	1	Bayes Factor	-	-	-	-	9606	H. sapiens	Genes with a Scaled Bayesian Factor (BF) greater than 0 were identified as fitness genes (hits) for this cell line in this CRISPR screen. The modified BAGEL analysis computed gene-level BFs by the sgRNAs by averaging them instead of summing them. A 5% FDR threshold was used.	BioGRID ORCS	Cell-essential genes
743	30971826	pubmed	Behan FM (2019)	53-PMID30971826	17995	17995	Yes	1197	BAGEL	Score Significance	Score.1 (Bayes Factor) > 0.0	High Throughput	Negative Selection	Pool	Timecourse	14 Days	-	-	~ 0.3	Human CRISPR Library v.1.1	CRISPRn	Knockout	Cas9	DOK	Cancer Cell Line	cell proliferation	1	Bayes Factor	-	-	-	-	9606	H. sapiens	Genes with a Scaled Bayesian Factor (BF) greater than 0 were identified as fitness genes (hits) for this cell line in this CRISPR screen. The modified BAGEL analysis computed gene-level BFs by the sgRNAs by averaging them instead of summing them. A 5% FDR threshold was used.	BioGRID ORCS	Cell-essential genes
744	30971826	pubmed	Behan FM (2019)	54-PMID30971826	17995	17995	Yes	1668	BAGEL	Score Significance	Score.1 (Bayes Factor) > 0.0	High Throughput	Negative Selection	Pool	Timecourse	14 Days	-	-	~ 0.3	Human CRISPR Library v.1.1	CRISPRn	Knockout	Cas9	DOV13	Ovarian Cancer Cell Line	cell proliferation	1	Bayes Factor	-	-	-	-	9606	H. sapiens	Genes with a Scaled Bayesian Factor (BF) greater than 0 were identified as fitness genes (hits) for this cell line in this CRISPR screen. The modified BAGEL analysis computed gene-level BFs by the sgRNAs by averaging them instead of summing them. A 5% FDR threshold was used.	BioGRID ORCS	Cell-essential genes
745	30971826	pubmed	Behan FM (2019)	55-PMID30971826	17995	17995	Yes	1631	BAGEL	Score Significance	Score.1 (Bayes Factor) > 0.0	High Throughput	Negative Selection	Pool	Timecourse	14 Days	-	-	~ 0.3	Human CRISPR Library v.1.1	CRISPRn	Knockout	Cas9	DU-145	Prostate Cancer Cell Line	cell proliferation	1	Bayes Factor	-	-	-	-	9606	H. sapiens	Genes with a Scaled Bayesian Factor (BF) greater than 0 were identified as fitness genes (hits) for this cell line in this CRISPR screen. The modified BAGEL analysis computed gene-level BFs by the sgRNAs by averaging them instead of summing them. A 5% FDR threshold was used.	BioGRID ORCS	Cell-essential genes
746	30971826	pubmed	Behan FM (2019)	56-PMID30971826	17995	17995	Yes	1131	BAGEL	Score Significance	Score.1 (Bayes Factor) > 0.0	High Throughput	Negative Selection	Pool	Timecourse	14 Days	-	-	~ 0.3	Human CRISPR Library v.1.1	CRISPRn	Knockout	Cas9	EBC-1	Lung Squamous Cell Carcinoma Cell Line	cell proliferation	1	Bayes Factor	-	-	-	-	9606	H. sapiens	Genes with a Scaled Bayesian Factor (BF) greater than 0 were identified as fitness genes (hits) for this cell line in this CRISPR screen. The modified BAGEL analysis computed gene-level BFs by the sgRNAs by averaging them instead of summing them. A 5% FDR threshold was used.	BioGRID ORCS	Cell-essential genes
747	30971826	pubmed	Behan FM (2019)	57-PMID30971826	17995	17995	Yes	1594	BAGEL	Score Significance	Score.1 (Bayes Factor) > 0.0	High Throughput	Negative Selection	Pool	Timecourse	14 Days	-	-	~ 0.3	Human CRISPR Library v.1.1	CRISPRn	Knockout	Cas9	RCB0774 (EC-GI-10)	Esophageal Squamous Cell Carcinoma Cell Line	cell proliferation	1	Bayes Factor	-	-	-	-	9606	H. sapiens	Genes with a Scaled Bayesian Factor (BF) greater than 0 were identified as fitness genes (hits) for this cell line in this CRISPR screen. The modified BAGEL analysis computed gene-level BFs by the sgRNAs by averaging them instead of summing them. A 5% FDR threshold was used.	BioGRID ORCS	Cell-essential genes
748	30971826	pubmed	Behan FM (2019)	58-PMID30971826	17995	17995	Yes	1189	BAGEL	Score Significance	Score.1 (Bayes Factor) > 0.0	High Throughput	Negative Selection	Pool	Timecourse	14 Days	-	-	~ 0.3	Human CRISPR Library v.1.1	CRISPRn	Knockout	Cas9	EFO-21	Ovary Adenocarcinoma Cell Line	cell proliferation	1	Bayes Factor	-	-	-	-	9606	H. sapiens	Genes with a Scaled Bayesian Factor (BF) greater than 0 were identified as fitness genes (hits) for this cell line in this CRISPR screen. The modified BAGEL analysis computed gene-level BFs by the sgRNAs by averaging them instead of summing them. A 5% FDR threshold was used.	BioGRID ORCS	Cell-essential genes
749	30971826	pubmed	Behan FM (2019)	59-PMID30971826	17995	17995	Yes	1436	BAGEL	Score Significance	Score.1 (Bayes Factor) > 0.0	High Throughput	Negative Selection	Pool	Timecourse	14 Days	-	-	~ 0.3	Human CRISPR Library v.1.1	CRISPRn	Knockout	Cas9	EFO-27	Ovary Adenocarcinoma Cell Line	cell proliferation	1	Bayes Factor	-	-	-	-	9606	H. sapiens	Genes with a Scaled Bayesian Factor (BF) greater than 0 were identified as fitness genes (hits) for this cell line in this CRISPR screen. The modified BAGEL analysis computed gene-level BFs by the sgRNAs by averaging them instead of summing them. A 5% FDR threshold was used.	BioGRID ORCS	Cell-essential genes
750	30971826	pubmed	Behan FM (2019)	60-PMID30971826	17995	17995	Yes	1152	BAGEL	Score Significance	Score.1 (Bayes Factor) > 0.0	High Throughput	Negative Selection	Pool	Timecourse	14 Days	-	-	~ 0.3	Human CRISPR Library v.1.1	CRISPRn	Knockout	Cas9	EGI-1	Cholangiocarcinoma Cell	cell proliferation	1	Bayes Factor	-	-	-	-	9606	H. sapiens	Genes with a Scaled Bayesian Factor (BF) greater than 0 were identified as fitness genes (hits) for this cell line in this CRISPR screen. The modified BAGEL analysis computed gene-level BFs by the sgRNAs by averaging them instead of summing them. A 5% FDR threshold was used.	BioGRID ORCS	Cell-essential genes
751	30971826	pubmed	Behan FM (2019)	61-PMID30971826	17995	17995	Yes	1306	BAGEL	Score Significance	Score.1 (Bayes Factor) > 0.0	High Throughput	Negative Selection	Pool	Timecourse	14 Days	-	-	~ 0.3	Human CRISPR Library v.1.1	CRISPRn	Knockout	Cas9	EPLC-272H	Cancer Cell Line	cell proliferation	1	Bayes Factor	-	-	-	-	9606	H. sapiens	Genes with a Scaled Bayesian Factor (BF) greater than 0 were identified as fitness genes (hits) for this cell line in this CRISPR screen. The modified BAGEL analysis computed gene-level BFs by the sgRNAs by averaging them instead of summing them. A 5% FDR threshold was used.	BioGRID ORCS	Cell-essential genes
752	30971826	pubmed	Behan FM (2019)	62-PMID30971826	17995	17995	Yes	1979	BAGEL	Score Significance	Score.1 (Bayes Factor) > 0.0	High Throughput	Negative Selection	Pool	Timecourse	14 Days	-	-	~ 0.3	Human CRISPR Library v.1.1	CRISPRn	Knockout	Cas9	ES-2	Ovarian Cancer Cell Line	cell proliferation	1	Bayes Factor	-	-	-	-	9606	H. sapiens	Genes with a Scaled Bayesian Factor (BF) greater than 0 were identified as fitness genes (hits) for this cell line in this CRISPR screen. The modified BAGEL analysis computed gene-level BFs by the sgRNAs by averaging them instead of summing them. A 5% FDR threshold was used.	BioGRID ORCS	Cell-essential genes
753	30971826	pubmed	Behan FM (2019)	63-PMID30971826	17995	17995	Yes	973	BAGEL	Score Significance	Score.1 (Bayes Factor) > 0.0	High Throughput	Negative Selection	Pool	Timecourse	14 Days	-	-	~ 0.3	Human CRISPR Library v.1.1	CRISPRn	Knockout	Cas9	ES4	Ewing's Sarcoma Cell Line	cell proliferation	1	Bayes Factor	-	-	-	-	9606	H. sapiens	Genes with a Scaled Bayesian Factor (BF) greater than 0 were identified as fitness genes (hits) for this cell line in this CRISPR screen. The modified BAGEL analysis computed gene-level BFs by the sgRNAs by averaging them instead of summing them. A 5% FDR threshold was used.	BioGRID ORCS	Cell-essential genes
754	30971826	pubmed	Behan FM (2019)	64-PMID30971826	17995	17995	Yes	1698	BAGEL	Score Significance	Score.1 (Bayes Factor) > 0.0	High Throughput	Negative Selection	Pool	Timecourse	14 Days	-	-	~ 0.3	Human CRISPR Library v.1.1	CRISPRn	Knockout	Cas9	ES5	Ewing's Sarcoma Cell Line	cell proliferation	1	Bayes Factor	-	-	-	-	9606	H. sapiens	Genes with a Scaled Bayesian Factor (BF) greater than 0 were identified as fitness genes (hits) for this cell line in this CRISPR screen. The modified BAGEL analysis computed gene-level BFs by the sgRNAs by averaging them instead of summing them. A 5% FDR threshold was used.	BioGRID ORCS	Cell-essential genes
755	30971826	pubmed	Behan FM (2019)	65-PMID30971826	17995	17995	Yes	1307	BAGEL	Score Significance	Score.1 (Bayes Factor) > 0.0	High Throughput	Negative Selection	Pool	Timecourse	14 Days	-	-	~ 0.3	Human CRISPR Library v.1.1	CRISPRn	Knockout	Cas9	ES8	Ewing's Sarcoma Cell Line	cell proliferation	1	Bayes Factor	-	-	-	-	9606	H. sapiens	Genes with a Scaled Bayesian Factor (BF) greater than 0 were identified as fitness genes (hits) for this cell line in this CRISPR screen. The modified BAGEL analysis computed gene-level BFs by the sgRNAs by averaging them instead of summing them. A 5% FDR threshold was used.	BioGRID ORCS	Cell-essential genes
756	30971826	pubmed	Behan FM (2019)	66-PMID30971826	17995	17995	Yes	1820	BAGEL	Score Significance	Score.1 (Bayes Factor) > 0.0	High Throughput	Negative Selection	Pool	Timecourse	14 Days	-	-	~ 0.3	Human CRISPR Library v.1.1	CRISPRn	Knockout	Cas9	ESO26	Esophageal Cancer Cell Line	cell proliferation	1	Bayes Factor	-	-	-	-	9606	H. sapiens	Genes with a Scaled Bayesian Factor (BF) greater than 0 were identified as fitness genes (hits) for this cell line in this CRISPR screen. The modified BAGEL analysis computed gene-level BFs by the sgRNAs by averaging them instead of summing them. A 5% FDR threshold was used.	BioGRID ORCS	Cell-essential genes
757	30971826	pubmed	Behan FM (2019)	67-PMID30971826	17995	17995	Yes	1255	BAGEL	Score Significance	Score.1 (Bayes Factor) > 0.0	High Throughput	Negative Selection	Pool	Timecourse	14 Days	-	-	~ 0.3	Human CRISPR Library v.1.1	CRISPRn	Knockout	Cas9	ESO51	Esophageal Cancer Cell Line	cell proliferation	1	Bayes Factor	-	-	-	-	9606	H. sapiens	Genes with a Scaled Bayesian Factor (BF) greater than 0 were identified as fitness genes (hits) for this cell line in this CRISPR screen. The modified BAGEL analysis computed gene-level BFs by the sgRNAs by averaging them instead of summing them. A 5% FDR threshold was used.	BioGRID ORCS	Cell-essential genes
758	30971826	pubmed	Behan FM (2019)	68-PMID30971826	17995	17995	Yes	1775	BAGEL	Score Significance	Score.1 (Bayes Factor) > 0.0	High Throughput	Negative Selection	Pool	Timecourse	14 Days	-	-	~ 0.3	Human CRISPR Library v.1.1	CRISPRn	Knockout	Cas9	ESS-1	Endometrial Cancer Cell Line	cell proliferation	1	Bayes Factor	-	-	-	-	9606	H. sapiens	Genes with a Scaled Bayesian Factor (BF) greater than 0 were identified as fitness genes (hits) for this cell line in this CRISPR screen. The modified BAGEL analysis computed gene-level BFs by the sgRNAs by averaging them instead of summing them. A 5% FDR threshold was used.	BioGRID ORCS	Cell-essential genes
759	30971826	pubmed	Behan FM (2019)	69-PMID30971826	17995	17995	Yes	1525	BAGEL	Score Significance	Score.1 (Bayes Factor) > 0.0	High Throughput	Negative Selection	Pool	Timecourse	14 Days	-	-	~ 0.3	Human CRISPR Library v.1.1	CRISPRn	Knockout	Cas9	EVSA-T	Breast Cancer Cell Line	cell proliferation	1	Bayes Factor	-	-	-	-	9606	H. sapiens	Genes with a Scaled Bayesian Factor (BF) greater than 0 were identified as fitness genes (hits) for this cell line in this CRISPR screen. The modified BAGEL analysis computed gene-level BFs by the sgRNAs by averaging them instead of summing them. A 5% FDR threshold was used.	BioGRID ORCS	Cell-essential genes
760	30971826	pubmed	Behan FM (2019)	70-PMID30971826	17995	17995	Yes	1671	BAGEL	Score Significance	Score.1 (Bayes Factor) > 0.0	High Throughput	Negative Selection	Pool	Timecourse	14 Days	-	-	~ 0.3	Human CRISPR Library v.1.1	CRISPRn	Knockout	Cas9	EW-1	Ewing's Sarcoma Cell Line	cell proliferation	1	Bayes Factor	-	-	-	-	9606	H. sapiens	Genes with a Scaled Bayesian Factor (BF) greater than 0 were identified as fitness genes (hits) for this cell line in this CRISPR screen. The modified BAGEL analysis computed gene-level BFs by the sgRNAs by averaging them instead of summing them. A 5% FDR threshold was used.	BioGRID ORCS	Cell-essential genes
761	30971826	pubmed	Behan FM (2019)	71-PMID30971826	17995	17995	Yes	1688	BAGEL	Score Significance	Score.1 (Bayes Factor) > 0.0	High Throughput	Negative Selection	Pool	Timecourse	14 Days	-	-	~ 0.3	Human CRISPR Library v.1.1	CRISPRn	Knockout	Cas9	EW-16	Ewing's Sarcoma Cell Line	cell proliferation	1	Bayes Factor	-	-	-	-	9606	H. sapiens	Genes with a Scaled Bayesian Factor (BF) greater than 0 were identified as fitness genes (hits) for this cell line in this CRISPR screen. The modified BAGEL analysis computed gene-level BFs by the sgRNAs by averaging them instead of summing them. A 5% FDR threshold was used.	BioGRID ORCS	Cell-essential genes
762	30971826	pubmed	Behan FM (2019)	72-PMID30971826	17995	17995	Yes	1467	BAGEL	Score Significance	Score.1 (Bayes Factor) > 0.0	High Throughput	Negative Selection	Pool	Timecourse	14 Days	-	-	~ 0.3	Human CRISPR Library v.1.1	CRISPRn	Knockout	Cas9	EW-22	Cancer Cell Line	cell proliferation	1	Bayes Factor	-	-	-	-	9606	H. sapiens	Genes with a Scaled Bayesian Factor (BF) greater than 0 were identified as fitness genes (hits) for this cell line in this CRISPR screen. The modified BAGEL analysis computed gene-level BFs by the sgRNAs by averaging them instead of summing them. A 5% FDR threshold was used.	BioGRID ORCS	Cell-essential genes
763	30971826	pubmed	Behan FM (2019)	73-PMID30971826	17995	17995	Yes	1820	BAGEL	Score Significance	Score.1 (Bayes Factor) > 0.0	High Throughput	Negative Selection	Pool	Timecourse	14 Days	-	-	~ 0.3	Human CRISPR Library v.1.1	CRISPRn	Knockout	Cas9	EW-7	Ewing's Sarcoma Cell Line	cell proliferation	1	Bayes Factor	-	-	-	-	9606	H. sapiens	Genes with a Scaled Bayesian Factor (BF) greater than 0 were identified as fitness genes (hits) for this cell line in this CRISPR screen. The modified BAGEL analysis computed gene-level BFs by the sgRNAs by averaging them instead of summing them. A 5% FDR threshold was used.	BioGRID ORCS	Cell-essential genes
764	30971826	pubmed	Behan FM (2019)	74-PMID30971826	17995	17995	Yes	1661	BAGEL	Score Significance	Score.1 (Bayes Factor) > 0.0	High Throughput	Negative Selection	Pool	Timecourse	14 Days	-	-	~ 0.3	Human CRISPR Library v.1.1	CRISPRn	Knockout	Cas9	FaDu	Hypopharyngeal Squamous Cell Carcinoma Cell Line	cell proliferation	1	Bayes Factor	-	-	-	-	9606	H. sapiens	Genes with a Scaled Bayesian Factor (BF) greater than 0 were identified as fitness genes (hits) for this cell line in this CRISPR screen. The modified BAGEL analysis computed gene-level BFs by the sgRNAs by averaging them instead of summing them. A 5% FDR threshold was used.	BioGRID ORCS	Cell-essential genes
765	30971826	pubmed	Behan FM (2019)	75-PMID30971826	17995	17995	Yes	1561	BAGEL	Score Significance	Score.1 (Bayes Factor) > 0.0	High Throughput	Negative Selection	Pool	Timecourse	14 Days	-	-	~ 0.3	Human CRISPR Library v.1.1	CRISPRn	Knockout	Cas9	FLO-1	Esophageal Cancer Cell Line	cell proliferation	1	Bayes Factor	-	-	-	-	9606	H. sapiens	Genes with a Scaled Bayesian Factor (BF) greater than 0 were identified as fitness genes (hits) for this cell line in this CRISPR screen. The modified BAGEL analysis computed gene-level BFs by the sgRNAs by averaging them instead of summing them. A 5% FDR threshold was used.	BioGRID ORCS	Cell-essential genes
766	30971826	pubmed	Behan FM (2019)	76-PMID30971826	17995	17995	Yes	1907	BAGEL	Score Significance	Score.1 (Bayes Factor) > 0.0	High Throughput	Negative Selection	Pool	Timecourse	14 Days	-	-	~ 0.3	Human CRISPR Library v.1.1	CRISPRn	Knockout	Cas9	GaMG	Glioblastoma Cell Line	cell proliferation	1	Bayes Factor	-	-	-	-	9606	H. sapiens	Genes with a Scaled Bayesian Factor (BF) greater than 0 were identified as fitness genes (hits) for this cell line in this CRISPR screen. The modified BAGEL analysis computed gene-level BFs by the sgRNAs by averaging them instead of summing them. A 5% FDR threshold was used.	BioGRID ORCS	Cell-essential genes
767	30971826	pubmed	Behan FM (2019)	77-PMID30971826	17995	17995	Yes	1353	BAGEL	Score Significance	Score.1 (Bayes Factor) > 0.0	High Throughput	Negative Selection	Pool	Timecourse	14 Days	-	-	~ 0.3	Human CRISPR Library v.1.1	CRISPRn	Knockout	Cas9	GB-1	Glioblastoma Cell Line	cell proliferation	1	Bayes Factor	-	-	-	-	9606	H. sapiens	Genes with a Scaled Bayesian Factor (BF) greater than 0 were identified as fitness genes (hits) for this cell line in this CRISPR screen. The modified BAGEL analysis computed gene-level BFs by the sgRNAs by averaging them instead of summing them. A 5% FDR threshold was used.	BioGRID ORCS	Cell-essential genes
768	30971826	pubmed	Behan FM (2019)	78-PMID30971826	17995	17995	Yes	1935	BAGEL	Score Significance	Score.1 (Bayes Factor) > 0.0	High Throughput	Negative Selection	Pool	Timecourse	14 Days	-	-	~ 0.3	Human CRISPR Library v.1.1	CRISPRn	Knockout	Cas9	GI-1 (RCB0763)	Gliosarcoma	cell proliferation	1	Bayes Factor	-	-	-	-	9606	H. sapiens	Genes with a Scaled Bayesian Factor (BF) greater than 0 were identified as fitness genes (hits) for this cell line in this CRISPR screen. The modified BAGEL analysis computed gene-level BFs by the sgRNAs by averaging them instead of summing them. A 5% FDR threshold was used.	BioGRID ORCS	Cell-essential genes
769	30971826	pubmed	Behan FM (2019)	79-PMID30971826	17995	17995	Yes	1160	BAGEL	Score Significance	Score.1 (Bayes Factor) > 0.0	High Throughput	Negative Selection	Pool	Timecourse	14 Days	-	-	~ 0.3	Human CRISPR Library v.1.1	CRISPRn	Knockout	Cas9	GP5d	Colonic Epithelium Cell Line	cell proliferation	1	Bayes Factor	-	-	-	-	9606	H. sapiens	Genes with a Scaled Bayesian Factor (BF) greater than 0 were identified as fitness genes (hits) for this cell line in this CRISPR screen. The modified BAGEL analysis computed gene-level BFs by the sgRNAs by averaging them instead of summing them. A 5% FDR threshold was used.	BioGRID ORCS	Cell-essential genes
770	30971826	pubmed	Behan FM (2019)	80-PMID30971826	17995	17995	Yes	1708	BAGEL	Score Significance	Score.1 (Bayes Factor) > 0.0	High Throughput	Negative Selection	Pool	Timecourse	14 Days	-	-	~ 0.3	Human CRISPR Library v.1.1	CRISPRn	Knockout	Cas9	HARA	Lung Squamous Cell Carcinoma Cell Line	cell proliferation	1	Bayes Factor	-	-	-	-	9606	H. sapiens	Genes with a Scaled Bayesian Factor (BF) greater than 0 were identified as fitness genes (hits) for this cell line in this CRISPR screen. The modified BAGEL analysis computed gene-level BFs by the sgRNAs by averaging them instead of summing them. A 5% FDR threshold was used.	BioGRID ORCS	Cell-essential genes
771	30971826	pubmed	Behan FM (2019)	81-PMID30971826	17995	17995	Yes	365	BAGEL	Score Significance	Score.1 (Bayes Factor) > 0.0	High Throughput	Negative Selection	Pool	Timecourse	14 Days	-	-	~ 0.3	Human CRISPR Library v.1.1	CRISPRn	Knockout	Cas9	HCC15	Lung Cancer Cell Line	cell proliferation	1	Bayes Factor	-	-	-	-	9606	H. sapiens	Genes with a Scaled Bayesian Factor (BF) greater than 0 were identified as fitness genes (hits) for this cell line in this CRISPR screen. The modified BAGEL analysis computed gene-level BFs by the sgRNAs by averaging them instead of summing them. A 5% FDR threshold was used.	BioGRID ORCS	Cell-essential genes
772	30971826	pubmed	Behan FM (2019)	82-PMID30971826	17995	17995	Yes	1044	BAGEL	Score Significance	Score.1 (Bayes Factor) > 0.0	High Throughput	Negative Selection	Pool	Timecourse	14 Days	-	-	~ 0.3	Human CRISPR Library v.1.1	CRISPRn	Knockout	Cas9	HCC-78	Lung Cancer Cell Line	cell proliferation	1	Bayes Factor	-	-	-	-	9606	H. sapiens	Genes with a Scaled Bayesian Factor (BF) greater than 0 were identified as fitness genes (hits) for this cell line in this CRISPR screen. The modified BAGEL analysis computed gene-level BFs by the sgRNAs by averaging them instead of summing them. A 5% FDR threshold was used.	BioGRID ORCS	Cell-essential genes
773	30971826	pubmed	Behan FM (2019)	83-PMID30971826	17995	17995	Yes	1314	BAGEL	Score Significance	Score.1 (Bayes Factor) > 0.0	High Throughput	Negative Selection	Pool	Timecourse	14 Days	-	-	~ 0.3	Human CRISPR Library v.1.1	CRISPRn	Knockout	Cas9	HCC1143	Breast Cancer Cell Line	cell proliferation	1	Bayes Factor	-	-	-	-	9606	H. sapiens	Genes with a Scaled Bayesian Factor (BF) greater than 0 were identified as fitness genes (hits) for this cell line in this CRISPR screen. The modified BAGEL analysis computed gene-level BFs by the sgRNAs by averaging them instead of summing them. A 5% FDR threshold was used.	BioGRID ORCS	Cell-essential genes
774	30971826	pubmed	Behan FM (2019)	84-PMID30971826	17995	17995	Yes	1308	BAGEL	Score Significance	Score.1 (Bayes Factor) > 0.0	High Throughput	Negative Selection	Pool	Timecourse	14 Days	-	-	~ 0.3	Human CRISPR Library v.1.1	CRISPRn	Knockout	Cas9	HCC1187	Breast Cancer Cell Line	cell proliferation	1	Bayes Factor	-	-	-	-	9606	H. sapiens	Genes with a Scaled Bayesian Factor (BF) greater than 0 were identified as fitness genes (hits) for this cell line in this CRISPR screen. The modified BAGEL analysis computed gene-level BFs by the sgRNAs by averaging them instead of summing them. A 5% FDR threshold was used.	BioGRID ORCS	Cell-essential genes
775	30971826	pubmed	Behan FM (2019)	85-PMID30971826	17995	17995	Yes	1040	BAGEL	Score Significance	Score.1 (Bayes Factor) > 0.0	High Throughput	Negative Selection	Pool	Timecourse	14 Days	-	-	~ 0.3	Human CRISPR Library v.1.1	CRISPRn	Knockout	Cas9	HCC-1395	Mammary Gland Tumor Cell Line	cell proliferation	1	Bayes Factor	-	-	-	-	9606	H. sapiens	Genes with a Scaled Bayesian Factor (BF) greater than 0 were identified as fitness genes (hits) for this cell line in this CRISPR screen. The modified BAGEL analysis computed gene-level BFs by the sgRNAs by averaging them instead of summing them. A 5% FDR threshold was used.	BioGRID ORCS	Cell-essential genes
776	30971826	pubmed	Behan FM (2019)	86-PMID30971826	17995	17995	Yes	1551	BAGEL	Score Significance	Score.1 (Bayes Factor) > 0.0	High Throughput	Negative Selection	Pool	Timecourse	14 Days	-	-	~ 0.3	Human CRISPR Library v.1.1	CRISPRn	Knockout	Cas9	HCC1806	Cancer Cell Line	cell proliferation	1	Bayes Factor	-	-	-	-	9606	H. sapiens	Genes with a Scaled Bayesian Factor (BF) greater than 0 were identified as fitness genes (hits) for this cell line in this CRISPR screen. The modified BAGEL analysis computed gene-level BFs by the sgRNAs by averaging them instead of summing them. A 5% FDR threshold was used.	BioGRID ORCS	Cell-essential genes
777	30971826	pubmed	Behan FM (2019)	87-PMID30971826	17995	17995	Yes	1183	BAGEL	Score Significance	Score.1 (Bayes Factor) > 0.0	High Throughput	Negative Selection	Pool	Timecourse	14 Days	-	-	~ 0.3	Human CRISPR Library v.1.1	CRISPRn	Knockout	Cas9	HCC-1937	Mammary Gland Tumor Cell Line	cell proliferation	1	Bayes Factor	-	-	-	-	9606	H. sapiens	Genes with a Scaled Bayesian Factor (BF) greater than 0 were identified as fitness genes (hits) for this cell line in this CRISPR screen. The modified BAGEL analysis computed gene-level BFs by the sgRNAs by averaging them instead of summing them. A 5% FDR threshold was used.	BioGRID ORCS	Cell-essential genes
778	30971826	pubmed	Behan FM (2019)	88-PMID30971826	17995	17995	Yes	1075	BAGEL	Score Significance	Score.1 (Bayes Factor) > 0.0	High Throughput	Negative Selection	Pool	Timecourse	14 Days	-	-	~ 0.3	Human CRISPR Library v.1.1	CRISPRn	Knockout	Cas9	HCC-1954	Breast Cancer Cell Line	cell proliferation	1	Bayes Factor	-	-	-	-	9606	H. sapiens	Genes with a Scaled Bayesian Factor (BF) greater than 0 were identified as fitness genes (hits) for this cell line in this CRISPR screen. The modified BAGEL analysis computed gene-level BFs by the sgRNAs by averaging them instead of summing them. A 5% FDR threshold was used.	BioGRID ORCS	Cell-essential genes
779	30971826	pubmed	Behan FM (2019)	89-PMID30971826	17995	17995	Yes	1249	BAGEL	Score Significance	Score.1 (Bayes Factor) > 0.0	High Throughput	Negative Selection	Pool	Timecourse	14 Days	-	-	~ 0.3	Human CRISPR Library v.1.1	CRISPRn	Knockout	Cas9	HCC2998	Colonic Cancer Cell Line	cell proliferation	1	Bayes Factor	-	-	-	-	9606	H. sapiens	Genes with a Scaled Bayesian Factor (BF) greater than 0 were identified as fitness genes (hits) for this cell line in this CRISPR screen. The modified BAGEL analysis computed gene-level BFs by the sgRNAs by averaging them instead of summing them. A 5% FDR threshold was used.	BioGRID ORCS	Cell-essential genes
780	30971826	pubmed	Behan FM (2019)	90-PMID30971826	17995	17995	Yes	1501	BAGEL	Score Significance	Score.1 (Bayes Factor) > 0.0	High Throughput	Negative Selection	Pool	Timecourse	14 Days	-	-	~ 0.3	Human CRISPR Library v.1.1	CRISPRn	Knockout	Cas9	HCC38	Mammary Gland Tumor Cell Line	cell proliferation	1	Bayes Factor	-	-	-	-	9606	H. sapiens	Genes with a Scaled Bayesian Factor (BF) greater than 0 were identified as fitness genes (hits) for this cell line in this CRISPR screen. The modified BAGEL analysis computed gene-level BFs by the sgRNAs by averaging them instead of summing them. A 5% FDR threshold was used.	BioGRID ORCS	Cell-essential genes
781	30971826	pubmed	Behan FM (2019)	91-PMID30971826	17995	17995	Yes	905	BAGEL	Score Significance	Score.1 (Bayes Factor) > 0.0	High Throughput	Negative Selection	Pool	Timecourse	14 Days	-	-	~ 0.3	Human CRISPR Library v.1.1	CRISPRn	Knockout	Cas9	HCC70	Breast Cancer Cell Line	cell proliferation	1	Bayes Factor	-	-	-	-	9606	H. sapiens	Genes with a Scaled Bayesian Factor (BF) greater than 0 were identified as fitness genes (hits) for this cell line in this CRISPR screen. The modified BAGEL analysis computed gene-level BFs by the sgRNAs by averaging them instead of summing them. A 5% FDR threshold was used.	BioGRID ORCS	Cell-essential genes
782	30971826	pubmed	Behan FM (2019)	92-PMID30971826	17995	17995	Yes	1207	BAGEL	Score Significance	Score.1 (Bayes Factor) > 0.0	High Throughput	Negative Selection	Pool	Timecourse	14 Days	-	-	~ 0.3	Human CRISPR Library v.1.1	CRISPRn	Knockout	Cas9	HCE-4	Esophageal Cancer Cell Line	cell proliferation	1	Bayes Factor	-	-	-	-	9606	H. sapiens	Genes with a Scaled Bayesian Factor (BF) greater than 0 were identified as fitness genes (hits) for this cell line in this CRISPR screen. The modified BAGEL analysis computed gene-level BFs by the sgRNAs by averaging them instead of summing them. A 5% FDR threshold was used.	BioGRID ORCS	Cell-essential genes
783	30971826	pubmed	Behan FM (2019)	93-PMID30971826	17995	17995	Yes	1379	BAGEL	Score Significance	Score.1 (Bayes Factor) > 0.0	High Throughput	Negative Selection	Pool	Timecourse	14 Days	-	-	~ 0.3	Human CRISPR Library v.1.1	CRISPRn	Knockout	Cas9	HCT-116	Colorectal Cancer Cell Line	cell proliferation	1	Bayes Factor	-	-	-	-	9606	H. sapiens	Genes with a Scaled Bayesian Factor (BF) greater than 0 were identified as fitness genes (hits) for this cell line in this CRISPR screen. The modified BAGEL analysis computed gene-level BFs by the sgRNAs by averaging them instead of summing them. A 5% FDR threshold was used.	BioGRID ORCS	Cell-essential genes
784	30971826	pubmed	Behan FM (2019)	94-PMID30971826	17995	17995	Yes	1750	BAGEL	Score Significance	Score.1 (Bayes Factor) > 0.0	High Throughput	Negative Selection	Pool	Timecourse	14 Days	-	-	~ 0.3	Human CRISPR Library v.1.1	CRISPRn	Knockout	Cas9	HCT-15	Colonic Cancer Cell Line	cell proliferation	1	Bayes Factor	-	-	-	-	9606	H. sapiens	Genes with a Scaled Bayesian Factor (BF) greater than 0 were identified as fitness genes (hits) for this cell line in this CRISPR screen. The modified BAGEL analysis computed gene-level BFs by the sgRNAs by averaging them instead of summing them. A 5% FDR threshold was used.	BioGRID ORCS	Cell-essential genes
785	30971826	pubmed	Behan FM (2019)	95-PMID30971826	17995	17995	Yes	1504	BAGEL	Score Significance	Score.1 (Bayes Factor) > 0.0	High Throughput	Negative Selection	Pool	Timecourse	14 Days	-	-	~ 0.3	Human CRISPR Library v.1.1	CRISPRn	Knockout	Cas9	HEC-1	Endometrial Cancer Cell Line	cell proliferation	1	Bayes Factor	-	-	-	-	9606	H. sapiens	Genes with a Scaled Bayesian Factor (BF) greater than 0 were identified as fitness genes (hits) for this cell line in this CRISPR screen. The modified BAGEL analysis computed gene-level BFs by the sgRNAs by averaging them instead of summing them. A 5% FDR threshold was used.	BioGRID ORCS	Cell-essential genes
786	30971826	pubmed	Behan FM (2019)	96-PMID30971826	17995	17995	Yes	1559	BAGEL	Score Significance	Score.1 (Bayes Factor) > 0.0	High Throughput	Negative Selection	Pool	Timecourse	14 Days	-	-	~ 0.3	Human CRISPR Library v.1.1	CRISPRn	Knockout	Cas9	Hey	Ovarian Cancer Cell Line	cell proliferation	1	Bayes Factor	-	-	-	-	9606	H. sapiens	Genes with a Scaled Bayesian Factor (BF) greater than 0 were identified as fitness genes (hits) for this cell line in this CRISPR screen. The modified BAGEL analysis computed gene-level BFs by the sgRNAs by averaging them instead of summing them. A 5% FDR threshold was used.	BioGRID ORCS	Cell-essential genes
787	30971826	pubmed	Behan FM (2019)	97-PMID30971826	17995	17995	Yes	1993	BAGEL	Score Significance	Score.1 (Bayes Factor) > 0.0	High Throughput	Negative Selection	Pool	Timecourse	14 Days	-	-	~ 0.3	Human CRISPR Library v.1.1	CRISPRn	Knockout	Cas9	HGC-27	Gastric Cancer Cell Line	cell proliferation	1	Bayes Factor	-	-	-	-	9606	H. sapiens	Genes with a Scaled Bayesian Factor (BF) greater than 0 were identified as fitness genes (hits) for this cell line in this CRISPR screen. The modified BAGEL analysis computed gene-level BFs by the sgRNAs by averaging them instead of summing them. A 5% FDR threshold was used.	BioGRID ORCS	Cell-essential genes
788	30971826	pubmed	Behan FM (2019)	98-PMID30971826	17995	17995	Yes	1571	BAGEL	Score Significance	Score.1 (Bayes Factor) > 0.0	High Throughput	Negative Selection	Pool	Timecourse	14 Days	-	-	~ 0.3	Human CRISPR Library v.1.1	CRISPRn	Knockout	Cas9	HO-1-u-1 (RCB2102)	Oral Squamous Cell Carcinoma Cell Line	cell proliferation	1	Bayes Factor	-	-	-	-	9606	H. sapiens	Genes with a Scaled Bayesian Factor (BF) greater than 0 were identified as fitness genes (hits) for this cell line in this CRISPR screen. The modified BAGEL analysis computed gene-level BFs by the sgRNAs by averaging them instead of summing them. A 5% FDR threshold was used.	BioGRID ORCS	Cell-essential genes
789	30971826	pubmed	Behan FM (2019)	99-PMID30971826	17995	17995	Yes	976	BAGEL	Score Significance	Score.1 (Bayes Factor) > 0.0	High Throughput	Negative Selection	Pool	Timecourse	14 Days	-	-	~ 0.3	Human CRISPR Library v.1.1	CRISPRn	Knockout	Cas9	HOP-62	Non-Small Cell Lung Adenocarcinoma Cell Line	cell proliferation	1	Bayes Factor	-	-	-	-	9606	H. sapiens	Genes with a Scaled Bayesian Factor (BF) greater than 0 were identified as fitness genes (hits) for this cell line in this CRISPR screen. The modified BAGEL analysis computed gene-level BFs by the sgRNAs by averaging them instead of summing them. A 5% FDR threshold was used.	BioGRID ORCS	Cell-essential genes
790	30971826	pubmed	Behan FM (2019)	100-PMID30971826	17995	17995	Yes	1291	BAGEL	Score Significance	Score.1 (Bayes Factor) > 0.0	High Throughput	Negative Selection	Pool	Timecourse	14 Days	-	-	~ 0.3	Human CRISPR Library v.1.1	CRISPRn	Knockout	Cas9	HPAF-2	Pancreatic Adenocarcinoma Cell Line	cell proliferation	1	Bayes Factor	-	-	-	-	9606	H. sapiens	Genes with a Scaled Bayesian Factor (BF) greater than 0 were identified as fitness genes (hits) for this cell line in this CRISPR screen. The modified BAGEL analysis computed gene-level BFs by the sgRNAs by averaging them instead of summing them. A 5% FDR threshold was used.	BioGRID ORCS	Cell-essential genes
791	30971826	pubmed	Behan FM (2019)	101-PMID30971826	17995	17995	Yes	1130	BAGEL	Score Significance	Score.1 (Bayes Factor) > 0.0	High Throughput	Negative Selection	Pool	Timecourse	14 Days	-	-	~ 0.3	Human CRISPR Library v.1.1	CRISPRn	Knockout	Cas9	Hs-578T	Mammary Gland Tumor Cell Line	cell proliferation	1	Bayes Factor	-	-	-	-	9606	H. sapiens	Genes with a Scaled Bayesian Factor (BF) greater than 0 were identified as fitness genes (hits) for this cell line in this CRISPR screen. The modified BAGEL analysis computed gene-level BFs by the sgRNAs by averaging them instead of summing them. A 5% FDR threshold was used.	BioGRID ORCS	Cell-essential genes
792	30971826	pubmed	Behan FM (2019)	102-PMID30971826	17995	17995	Yes	1526	BAGEL	Score Significance	Score.1 (Bayes Factor) > 0.0	High Throughput	Negative Selection	Pool	Timecourse	14 Days	-	-	~ 0.3	Human CRISPR Library v.1.1	CRISPRn	Knockout	Cas9	HS-683	Glioma Cell Line	cell proliferation	1	Bayes Factor	-	-	-	-	9606	H. sapiens	Genes with a Scaled Bayesian Factor (BF) greater than 0 were identified as fitness genes (hits) for this cell line in this CRISPR screen. The modified BAGEL analysis computed gene-level BFs by the sgRNAs by averaging them instead of summing them. A 5% FDR threshold was used.	BioGRID ORCS	Cell-essential genes
793	30971826	pubmed	Behan FM (2019)	103-PMID30971826	17995	17995	Yes	1618	BAGEL	Score Significance	Score.1 (Bayes Factor) > 0.0	High Throughput	Negative Selection	Pool	Timecourse	14 Days	-	-	~ 0.3	Human CRISPR Library v.1.1	CRISPRn	Knockout	Cas9	HSC-3	Oral Squamous Cell Carcinoma Cell Line	cell proliferation	1	Bayes Factor	-	-	-	-	9606	H. sapiens	Genes with a Scaled Bayesian Factor (BF) greater than 0 were identified as fitness genes (hits) for this cell line in this CRISPR screen. The modified BAGEL analysis computed gene-level BFs by the sgRNAs by averaging them instead of summing them. A 5% FDR threshold was used.	BioGRID ORCS	Cell-essential genes
794	30971826	pubmed	Behan FM (2019)	104-PMID30971826	17995	17995	Yes	1693	BAGEL	Score Significance	Score.1 (Bayes Factor) > 0.0	High Throughput	Negative Selection	Pool	Timecourse	14 Days	-	-	~ 0.3	Human CRISPR Library v.1.1	CRISPRn	Knockout	Cas9	HSC-39	Gastric Adenocarcinoma Cell Line	cell proliferation	1	Bayes Factor	-	-	-	-	9606	H. sapiens	Genes with a Scaled Bayesian Factor (BF) greater than 0 were identified as fitness genes (hits) for this cell line in this CRISPR screen. The modified BAGEL analysis computed gene-level BFs by the sgRNAs by averaging them instead of summing them. A 5% FDR threshold was used.	BioGRID ORCS	Cell-essential genes
795	30971826	pubmed	Behan FM (2019)	105-PMID30971826	17995	17995	Yes	1373	BAGEL	Score Significance	Score.1 (Bayes Factor) > 0.0	High Throughput	Negative Selection	Pool	Timecourse	14 Days	-	-	~ 0.3	Human CRISPR Library v.1.1	CRISPRn	Knockout	Cas9	HSC-4	Oral Squamous Cell Carcinoma Cell Line	cell proliferation	1	Bayes Factor	-	-	-	-	9606	H. sapiens	Genes with a Scaled Bayesian Factor (BF) greater than 0 were identified as fitness genes (hits) for this cell line in this CRISPR screen. The modified BAGEL analysis computed gene-level BFs by the sgRNAs by averaging them instead of summing them. A 5% FDR threshold was used.	BioGRID ORCS	Cell-essential genes
796	30971826	pubmed	Behan FM (2019)	106-PMID30971826	17995	17995	Yes	1829	BAGEL	Score Significance	Score.1 (Bayes Factor) > 0.0	High Throughput	Negative Selection	Pool	Timecourse	14 Days	-	-	~ 0.3	Human CRISPR Library v.1.1	CRISPRn	Knockout	Cas9	HT-29v1.0	Colonic Cancer Cell Line	cell proliferation	1	Bayes Factor	-	-	-	-	9606	H. sapiens	Genes with a Scaled Bayesian Factor (BF) greater than 0 were identified as fitness genes (hits) for this cell line in this CRISPR screen. The modified BAGEL analysis computed gene-level BFs by the sgRNAs by averaging them instead of summing them. A 5% FDR threshold was used.	BioGRID ORCS	Cell-essential genes
797	30971826	pubmed	Behan FM (2019)	107-PMID30971826	17995	17995	Yes	1938	BAGEL	Score Significance	Score.1 (Bayes Factor) > 0.0	High Throughput	Negative Selection	Pool	Timecourse	14 Days	-	-	~ 0.3	Human CRISPR Library v.1.1	CRISPRn	Knockout	Cas9	HT-29v1.1	Colonic Cancer Cell Line	cell proliferation	1	Bayes Factor	-	-	-	-	9606	H. sapiens	Genes with a Scaled Bayesian Factor (BF) greater than 0 were identified as fitness genes (hits) for this cell line in this CRISPR screen. The modified BAGEL analysis computed gene-level BFs by the sgRNAs by averaging them instead of summing them. A 5% FDR threshold was used.	BioGRID ORCS	Cell-essential genes
798	30971826	pubmed	Behan FM (2019)	108-PMID30971826	17995	17995	Yes	1003	BAGEL	Score Significance	Score.1 (Bayes Factor) > 0.0	High Throughput	Negative Selection	Pool	Timecourse	14 Days	-	-	~ 0.3	Human CRISPR Library v.1.1	CRISPRn	Knockout	Cas9	HT55	Colorectal Cancer Cell Line	cell proliferation	1	Bayes Factor	-	-	-	-	9606	H. sapiens	Genes with a Scaled Bayesian Factor (BF) greater than 0 were identified as fitness genes (hits) for this cell line in this CRISPR screen. The modified BAGEL analysis computed gene-level BFs by the sgRNAs by averaging them instead of summing them. A 5% FDR threshold was used.	BioGRID ORCS	Cell-essential genes
799	30971826	pubmed	Behan FM (2019)	109-PMID30971826	17995	17995	Yes	1252	BAGEL	Score Significance	Score.1 (Bayes Factor) > 0.0	High Throughput	Negative Selection	Pool	Timecourse	14 Days	-	-	~ 0.3	Human CRISPR Library v.1.1	CRISPRn	Knockout	Cas9	hTERT-RPE1	Retinal Pigment Epithelium Cell Line	cell proliferation	1	Bayes Factor	-	-	-	-	9606	H. sapiens	Genes with a Scaled Bayesian Factor (BF) greater than 0 were identified as fitness genes (hits) for this cell line in this CRISPR screen. The modified BAGEL analysis computed gene-level BFs by the sgRNAs by averaging them instead of summing them. A 5% FDR threshold was used.	BioGRID ORCS	Cell-essential genes
800	30971826	pubmed	Behan FM (2019)	110-PMID30971826	17995	17995	Yes	1238	BAGEL	Score Significance	Score.1 (Bayes Factor) > 0.0	High Throughput	Negative Selection	Pool	Timecourse	14 Days	-	-	~ 0.3	Human CRISPR Library v.1.1	CRISPRn	Knockout	Cas9	HuP-T3	Cancer Cell Line	cell proliferation	1	Bayes Factor	-	-	-	-	9606	H. sapiens	Genes with a Scaled Bayesian Factor (BF) greater than 0 were identified as fitness genes (hits) for this cell line in this CRISPR screen. The modified BAGEL analysis computed gene-level BFs by the sgRNAs by averaging them instead of summing them. A 5% FDR threshold was used.	BioGRID ORCS	Cell-essential genes
801	30971826	pubmed	Behan FM (2019)	111-PMID30971826	17995	17995	Yes	1134	BAGEL	Score Significance	Score.1 (Bayes Factor) > 0.0	High Throughput	Negative Selection	Pool	Timecourse	14 Days	-	-	~ 0.3	Human CRISPR Library v.1.1	CRISPRn	Knockout	Cas9	HuP-T4	Pancreatic Adenocarcinoma Cell Line	cell proliferation	1	Bayes Factor	-	-	-	-	9606	H. sapiens	Genes with a Scaled Bayesian Factor (BF) greater than 0 were identified as fitness genes (hits) for this cell line in this CRISPR screen. The modified BAGEL analysis computed gene-level BFs by the sgRNAs by averaging them instead of summing them. A 5% FDR threshold was used.	BioGRID ORCS	Cell-essential genes
802	30971826	pubmed	Behan FM (2019)	112-PMID30971826	17995	17995	Yes	1289	BAGEL	Score Significance	Score.1 (Bayes Factor) > 0.0	High Throughput	Negative Selection	Pool	Timecourse	14 Days	-	-	~ 0.3	Human CRISPR Library v.1.1	CRISPRn	Knockout	Cas9	IGROV-1	Ovarian Cancer Cell Line	cell proliferation	1	Bayes Factor	-	-	-	-	9606	H. sapiens	Genes with a Scaled Bayesian Factor (BF) greater than 0 were identified as fitness genes (hits) for this cell line in this CRISPR screen. The modified BAGEL analysis computed gene-level BFs by the sgRNAs by averaging them instead of summing them. A 5% FDR threshold was used.	BioGRID ORCS	Cell-essential genes
803	30971826	pubmed	Behan FM (2019)	113-PMID30971826	17995	17995	Yes	1287	BAGEL	Score Significance	Score.1 (Bayes Factor) > 0.0	High Throughput	Negative Selection	Pool	Timecourse	14 Days	-	-	~ 0.3	Human CRISPR Library v.1.1	CRISPRn	Knockout	Cas9	IM-9	B-lymphoblastoid cell line	cell proliferation	1	Bayes Factor	-	-	-	-	9606	H. sapiens	Genes with a Scaled Bayesian Factor (BF) greater than 0 were identified as fitness genes (hits) for this cell line in this CRISPR screen. The modified BAGEL analysis computed gene-level BFs by the sgRNAs by averaging them instead of summing them. A 5% FDR threshold was used.	BioGRID ORCS	Cell-essential genes
804	30971826	pubmed	Behan FM (2019)	114-PMID30971826	17995	17995	Yes	926	BAGEL	Score Significance	Score.1 (Bayes Factor) > 0.0	High Throughput	Negative Selection	Pool	Timecourse	14 Days	-	-	~ 0.3	Human CRISPR Library v.1.1	CRISPRn	Knockout	Cas9	IM-95	Gastric Adenocarcinoma Cell Line	cell proliferation	1	Bayes Factor	-	-	-	-	9606	H. sapiens	Genes with a Scaled Bayesian Factor (BF) greater than 0 were identified as fitness genes (hits) for this cell line in this CRISPR screen. The modified BAGEL analysis computed gene-level BFs by the sgRNAs by averaging them instead of summing them. A 5% FDR threshold was used.	BioGRID ORCS	Cell-essential genes
805	30971826	pubmed	Behan FM (2019)	115-PMID30971826	17995	17995	Yes	1242	BAGEL	Score Significance	Score.1 (Bayes Factor) > 0.0	High Throughput	Negative Selection	Pool	Timecourse	14 Days	-	-	~ 0.3	Human CRISPR Library v.1.1	CRISPRn	Knockout	Cas9	IST-MEL1	Melanoma Cell Line	cell proliferation	1	Bayes Factor	-	-	-	-	9606	H. sapiens	Genes with a Scaled Bayesian Factor (BF) greater than 0 were identified as fitness genes (hits) for this cell line in this CRISPR screen. The modified BAGEL analysis computed gene-level BFs by the sgRNAs by averaging them instead of summing them. A 5% FDR threshold was used.	BioGRID ORCS	Cell-essential genes
806	30971826	pubmed	Behan FM (2019)	116-PMID30971826	17995	17995	Yes	1564	BAGEL	Score Significance	Score.1 (Bayes Factor) > 0.0	High Throughput	Negative Selection	Pool	Timecourse	14 Days	-	-	~ 0.3	Human CRISPR Library v.1.1	CRISPRn	Knockout	Cas9	JHOS-2 (RCB1521)	Ovary Adenocarcinoma Cell Line	cell proliferation	1	Bayes Factor	-	-	-	-	9606	H. sapiens	Genes with a Scaled Bayesian Factor (BF) greater than 0 were identified as fitness genes (hits) for this cell line in this CRISPR screen. The modified BAGEL analysis computed gene-level BFs by the sgRNAs by averaging them instead of summing them. A 5% FDR threshold was used.	BioGRID ORCS	Cell-essential genes
807	30971826	pubmed	Behan FM (2019)	117-PMID30971826	17995	17995	Yes	1406	BAGEL	Score Significance	Score.1 (Bayes Factor) > 0.0	High Throughput	Negative Selection	Pool	Timecourse	14 Days	-	-	~ 0.3	Human CRISPR Library v.1.1	CRISPRn	Knockout	Cas9	JHOS-4 (RCB1678)	Ovary Adenocarcinoma Cell Line	cell proliferation	1	Bayes Factor	-	-	-	-	9606	H. sapiens	Genes with a Scaled Bayesian Factor (BF) greater than 0 were identified as fitness genes (hits) for this cell line in this CRISPR screen. The modified BAGEL analysis computed gene-level BFs by the sgRNAs by averaging them instead of summing them. A 5% FDR threshold was used.	BioGRID ORCS	Cell-essential genes
808	30971826	pubmed	Behan FM (2019)	118-PMID30971826	17995	17995	Yes	1435	BAGEL	Score Significance	Score.1 (Bayes Factor) > 0.0	High Throughput	Negative Selection	Pool	Timecourse	14 Days	-	-	~ 0.3	Human CRISPR Library v.1.1	CRISPRn	Knockout	Cas9	JHU-011	Head and Neck Squamous Cell Carcinoma Cell Line	cell proliferation	1	Bayes Factor	-	-	-	-	9606	H. sapiens	Genes with a Scaled Bayesian Factor (BF) greater than 0 were identified as fitness genes (hits) for this cell line in this CRISPR screen. The modified BAGEL analysis computed gene-level BFs by the sgRNAs by averaging them instead of summing them. A 5% FDR threshold was used.	BioGRID ORCS	Cell-essential genes
809	30971826	pubmed	Behan FM (2019)	119-PMID30971826	17995	17995	Yes	1369	BAGEL	Score Significance	Score.1 (Bayes Factor) > 0.0	High Throughput	Negative Selection	Pool	Timecourse	14 Days	-	-	~ 0.3	Human CRISPR Library v.1.1	CRISPRn	Knockout	Cas9	JHU-022	Head and Neck Squamous Cell Carcinoma Cell Line	cell proliferation	1	Bayes Factor	-	-	-	-	9606	H. sapiens	Genes with a Scaled Bayesian Factor (BF) greater than 0 were identified as fitness genes (hits) for this cell line in this CRISPR screen. The modified BAGEL analysis computed gene-level BFs by the sgRNAs by averaging them instead of summing them. A 5% FDR threshold was used.	BioGRID ORCS	Cell-essential genes
810	30971826	pubmed	Behan FM (2019)	120-PMID30971826	17995	17995	Yes	1784	BAGEL	Score Significance	Score.1 (Bayes Factor) > 0.0	High Throughput	Negative Selection	Pool	Timecourse	14 Days	-	-	~ 0.3	Human CRISPR Library v.1.1	CRISPRn	Knockout	Cas9	JHU-029	Head and Neck Squamous Cell Carcinoma Cell Line	cell proliferation	1	Bayes Factor	-	-	-	-	9606	H. sapiens	Genes with a Scaled Bayesian Factor (BF) greater than 0 were identified as fitness genes (hits) for this cell line in this CRISPR screen. The modified BAGEL analysis computed gene-level BFs by the sgRNAs by averaging them instead of summing them. A 5% FDR threshold was used.	BioGRID ORCS	Cell-essential genes
811	30971826	pubmed	Behan FM (2019)	121-PMID30971826	17995	17995	Yes	1194	BAGEL	Score Significance	Score.1 (Bayes Factor) > 0.0	High Throughput	Negative Selection	Pool	Timecourse	14 Days	-	-	~ 0.3	Human CRISPR Library v.1.1	CRISPRn	Knockout	Cas9	JIMT-1	Mammary Gland Tumor Cell Line	cell proliferation	1	Bayes Factor	-	-	-	-	9606	H. sapiens	Genes with a Scaled Bayesian Factor (BF) greater than 0 were identified as fitness genes (hits) for this cell line in this CRISPR screen. The modified BAGEL analysis computed gene-level BFs by the sgRNAs by averaging them instead of summing them. A 5% FDR threshold was used.	BioGRID ORCS	Cell-essential genes
[truncated: 581 more rows]
