# Supplementary material for: Deciphering the role of QPCTL in glioma progression and cancer immunotherapy
Source: Front Immunol. 2023 Mar 29;14:1166377. doi: 10.3389/fimmu.2023.1166377 (PMC10090505; doi:10.3389/fimmu.2023.1166377)
Supplement: Supplementary file 6 [file Table_2.xlsx]

## Sheet: Sheet1
cell_line_display_name	lineage_2	QPCTL
NIHOVCAR3	Ovary Adenocarcinoma	-0.138574
HEL	AML	-0.0586977
HEL9217	AML	-0.0496562
LS513	Colorectal Adenocarcinoma	-0.0122823
C2BBE1	Colorectal Adenocarcinoma	-0.121102
253J	Bladder Carcinoma	-0.14766
HCC827	NSCLC	-0.187763
ONCODG1	Ovary Adenocarcinoma	-0.104374
HS294T	Melanoma	-0.099886
NCIH1581	NSCLC	-0.0961267
SKBR3	Breast Carcinoma	0.0377947
T24	Bladder Carcinoma	-0.147484
MCF7	Breast Carcinoma	0.0127526
NCIH1693	NSCLC	-0.204754
PATU8988S	Exocrine	-0.0678285
PATU8988T	Exocrine	-0.126728
OPM2	Multiple Myeloma	-0.0364499
CH157MN	Meningioma	-0.0939147
KPL1	Breast Carcinoma	-0.152699
HCC827GR5	NSCLC	-0.154416
PC14	NSCLC	-0.188543
NCIH1650	NSCLC	-0.0744283
U343	Glioma	-0.181531
S117	Thyroid Sarcoma	0.0623831
SKNMC	Ewing Sarcoma	-0.0293976
U118MG	Glioma	0.0509477
RDES	Ewing Sarcoma	0.00115879
PANC0203	Exocrine	-0.104935
MV411	AML	-0.0840315
GCIY	Gastric Adenocarcinoma	0.0404112
TOV112D	Ovary Adenocarcinoma	-0.0676603
A673	Ewing Sarcoma	-0.0346887
KARPAS299	Non Hodgkin Lymphoma	-0.187351
HT1080	Fibrosarcoma	-0.0986923
D283MED	Medulloblastoma	0.203592
PANC1005	Exocrine	-0.0112795
HS683	Glioma	-0.0319798
697	ALL	-0.021639
KU812	CML	0.0661212
U87MG	Glioma	0.00750275
NCO2	CML	-0.209512
MJ	Non Hodgkin Lymphoma	-0.106627
MHHNB11	Neuroblastoma	-0.0520284
G292CLONEA141B1	Osteosarcoma	-0.0786694
T3M4	Exocrine	0.0112433
ACCMESO1	Mesothelioma	-0.224036
SKES1	Ewing Sarcoma	-0.218642
NCIH2452	Mesothelioma	-0.0959897
PANC0504	Exocrine	-0.0855085
HPAFII	Exocrine	0.0387841
D341	Medulloblastoma	-0.0476781
G401	Malignant Rhabdoid Tumor	-0.103552
ZR751	Breast Ductal Carcinoma	-0.125251
GAMG	Glioma	-0.114651
SIMA	Neuroblastoma	-0.139799
KE37	ALL	-0.138415
CAOV4	Ovary Adenocarcinoma	0.097961
KP3	Exocrine	-0.25755
HCC1187	Breast Ductal Carcinoma	0.0346666
OCIAML2	AML	-0.0683364
SU8686	Exocrine	-0.0866588
VCAP	Prostate Adenocarcinoma	-0.0209444
OAW28	Ovary Adenocarcinoma	0.0618941
HUPT3	Exocrine	-0.216425
CHP212	Neuroblastoma	-0.115767
COV434	Ovary Adenocarcinoma	-0.090201
OCILY19	Non Hodgkin Lymphoma	-0.0555853
SLR20	Bladder Carcinoma	-0.111671
LN319	Glioma	0.128357
JHOS2	Ovary Adenocarcinoma	-0.0507308
HS729	Rhabdomyosarcoma, Embryonal	-0.0447091
8MGBA	Glioma	-0.212333
CFPAC1	Exocrine	-0.392721
PANC0327	Exocrine	-0.00209048
SNU308	Gallbladder Adenocarcinoma	-0.0208864
CAL29	Bladder Carcinoma	-0.0823334
HCC2429	NSCLC	-0.120887
RERFGC1B	Gastric Adenocarcinoma	0.0764309
SKLMS1	Leiomyosarcoma	-0.0448341
THP1	AML	-0.0708662
T47D	Breast Ductal Carcinoma	-0.148161
HS578T	Breast Carcinoma	-0.0456579
SKNSH	Neuroblastoma	-0.0720539
HCC2935	NSCLC	-0.185698
JM1	ALL	-0.0385061
M059K	Glioma	-0.0611127
NCIH2052	Mesothelioma	0.0022692
SW1990	Exocrine	-0.020673
OSRC2	Renal Cell Carcinoma	-0.0662038
BT12	ATRT	-0.0552962
CORL105	NSCLC	-0.0303478
SW579	Thyroid Squamous	-0.0512647
PANC1	Exocrine	-0.120785
KE97	Multiple Myeloma	-0.0222722
NOMO1	AML	-0.0121442
RD	Rhabdomyosarcoma	0.00714395
TM87	Malignant Rhabdoid Tumor	-0.0328306
CAL62	Thyroid Carcinoma	-0.104572
LOUNH91	NSCLC	-0.165343
HS766T	Exocrine	-0.00735263
SCC9	Upper Aerodigestive Squamous	-0.0651802
SNU869	Cholangiocarcinoma	-0.0307764
L363	Multiple Myeloma	-0.144328
CORL311	SCLC	-0.0973105
SCC25	Upper Aerodigestive Squamous	-0.0972266
RCC10RGB	Renal Cell Carcinoma	-0.0592481
HDMYZ		-0.219326
BHT101	Thyroid Carcinoma	-0.104305
MFE280	Endometrial Adenocarcinoma	-0.320776
SET2	AML	0.0982035
EOL1	AML	-0.0513477
NMCG1	Glioma	-0.080962
COLO320	Colorectal Adenocarcinoma	-0.146696
LP1	Multiple Myeloma	0.110682
C8166	ATL	-0.075273
DETROIT562	Upper Aerodigestive Squamous	-0.112509
SNU1079	Cholangiocarcinoma	0.0316527
DAOY	Medulloblastoma	-0.0547308
CAL120	Breast Carcinoma	0.00551512
HUPT4	Exocrine	-0.144807
LN382	Glioma	-0.0557646
JHESOAD1	Esophagus Adenocarcinoma	-0.0591259
JHH6	Hepatocellular Carcinoma	-0.0178768
A375	Melanoma	-0.225455
SNU398	Hepatocellular Carcinoma	-0.0874426
ASPC1	Exocrine	-0.26427
HCC1937	Breast Ductal Carcinoma	-0.037604
SUPM2	Non Hodgkin Lymphoma	-0.14818
KPNYN	Neuroblastoma	0.11782
BICR31	Upper Aerodigestive Squamous	-0.199694
KALS1	Glioma	-0.0740832
U251MG	Glioma	-0.0750053
DEL	Non Hodgkin Lymphoma	-0.0764468
CAKI2	Renal Cell Carcinoma	-0.0641004
PANC0403	Exocrine	-0.163479
JHOM1	Ovary Adenocarcinoma	-0.0928361
SCC4	Upper Aerodigestive Squamous	0.0943335
DANG	Exocrine	-0.0901644
DKMG	Glioma	-0.0592341
SLR23	Renal Cell Carcinoma	-0.188016
OCUM1	Gastric Adenocarcinoma	-0.188149
AU565	Breast Adenocarcinoma	-0.0439803
CL11	Colorectal Adenocarcinoma	0.0330539
KMRC20	Renal Cell Carcinoma	-0.107808
NCIH2887	NSCLC	-0.115851
LS1034	Colorectal Adenocarcinoma	-0.22137
COLO201	Colorectal Adenocarcinoma	-0.105074
LMSU	Gastric Adenocarcinoma	-0.0470624
COV318	Ovary Adenocarcinoma	-0.184215
CORL279	SCLC	-0.0400861
DU4475	Breast Carcinoma	0.114319
KELLY	Neuroblastoma	-0.325612
SKNAS	Neuroblastoma	-0.0706142
RERFLCAI	NSCLC	-0.0542985
UOK101	Renal Cell Carcinoma	-0.225743
KASUMI1	AML	0.110313
CALU6	NSCLC	-0.105188
KP4	Exocrine	-0.234305
SNU213	Exocrine	-0.252999
AM38	Glioma	-0.198874
SUDHL10	Non Hodgkin Lymphoma	0.0260324
SLR24	Renal Cell Carcinoma	-0.017647
SF539	Glioma	-0.0816609
HS852T	Melanoma	-0.0177891
HCC38	Breast Ductal Carcinoma	0.106933
HCC1419	Breast Ductal Carcinoma	-0.0748383
COV362	Ovary Adenocarcinoma	0.0257526
EWS502	Ewing Sarcoma	0.0131429
SNU840	Brenner Tumor	-0.138303
KP2	Exocrine	-0.126148
NCIH1755	NSCLC	0.10304
SNU1033	Colorectal Adenocarcinoma	-0.0695001
BT549	Breast Ductal Carcinoma	-0.0271006
NCIH209	SCLC	-0.0249504
OV90	Ovary Adenocarcinoma	-0.138779
NCIH841	SCLC	-0.0896868
KLE	Endometrial Adenocarcinoma	-0.0462095
NB4	AML	-0.0279925
EM2	CML	0.0824597
OUMS23	Colorectal Adenocarcinoma	-0.0585669
SNU1077	Mullerian Carcinoma	-0.152355
SNU5	Gastric Adenocarcinoma	-0.194644
WM115	Melanoma	-0.0536867
ECGI10	Esophagus Squamous	-0.177602
PK1	Exocrine	0.0344971
EFO21	Ovary Adenocarcinoma	-0.0926985
IMR32	Neuroblastoma	0.022469
NCIH2122	NSCLC	-0.319389
SKNBE2	Neuroblastoma	-0.270568
KMRC3	Renal Cell Carcinoma	0.0540224
KARPAS422	Non Hodgkin Lymphoma	-0.13364
SNU886	Hepatocellular Carcinoma	0.227941
TUHR14TKB	Renal Cell Carcinoma	0.0427153
TE10	Esophagus Squamous	-0.10676
MPP89	Mesothelioma	-0.0785406
PSN1	Exocrine	-0.177186
HT144	Melanoma	-0.18577
42MGBA	Glioma	0.0259236
JHOC5	Ovary Adenocarcinoma	-0.0629731
SNU620	Gastric Adenocarcinoma	0.0475111
JURLMK1	CML	-0.0135555
CCFSTTG1	Glioma	-0.0013649
EFM19	Breast Ductal Carcinoma	-0.0653448
ISTMES2	Mesothelioma	0.0254782
YAPC	Exocrine	-0.17265
DB	Non Hodgkin Lymphoma	-0.121215
MSTO211H	Mesothelioma	-0.118009
OCIAML3	AML	-0.130263
NCIH3122	NSCLC	0.036077
HCC461	NSCLC	-0.166486
SKNFI	Neuroblastoma	-0.0482109
NCIH522	NSCLC	-0.0675773
SNU668	Gastric Adenocarcinoma	0.0322483
JVM3	CLL	-0.275449
RPMI7951	Melanoma	0.00441291
COLO678	Colorectal Adenocarcinoma	0.00537533
HCC1428	Breast Carcinoma	-0.100669
CAPAN1	Exocrine	-0.0099376
NCIH82	SCLC	0.196263
MKN45	Gastric Adenocarcinoma	-0.0949124
MG63	Osteosarcoma	0.144489
SKHEP1	Hepatocellular Carcinoma	-0.10561
MOLM13	AML	-0.164087
SKMM2	Multiple Myeloma	0.0855003
U2OS	Osteosarcoma	-0.0738426
SUDHL4	Non Hodgkin Lymphoma	-0.0487581
SKNDZ	Neuroblastoma	-0.0212416
NCIH226	NSCLC	-0.164144
SNU1105	Glioma	0.10475
SNU626	Glioma	-0.158505
RL	Non Hodgkin Lymphoma	-0.0144303
HCC1143	Breast Ductal Carcinoma	0.00531554
G402		-0.350622
SF295	Glioma	-0.00881447
SNU478	Cholangiocarcinoma	-0.124601
NCIH647	NSCLC	-0.0771402
T84	Colorectal Adenocarcinoma	-0.019328
OE33	Esophagus Adenocarcinoma	-0.0728754
SKRC20	Renal Cell Carcinoma	-0.289987
TF1	AML	0.0306365
H4	Glioma	-0.0921457
LUDLU1	NSCLC	0.018748
MHHES1	Ewing Sarcoma	0.026451
HLF	Hepatocellular Carcinoma	-0.0317811
NCIH520	NSCLC	-0.0325883
TEN	Clear Cell Carcinoma	-0.162795
RI1	Non Hodgkin Lymphoma	-0.079167
COLO800	Melanoma	-0.0704839
BL70	Non Hodgkin Lymphoma	-0.0628308
NCIH747	Colorectal Adenocarcinoma	-0.00942888
K029AX	Melanoma	0.14522
MEC1	CLL	-0.0241454
U937	AML	-0.0885172
SNU685	MMMT	-0.0963613
TE5	Esophagus Squamous	-0.0792157
SAOS2	Osteosarcoma	-0.0590372
769P	Renal Cell Carcinoma	-0.103964
NCIH1944	NSCLC	-0.269361
BICR6	Upper Aerodigestive Squamous	-0.0349024
NCIH838	NSCLC	-0.105177
PANC0813	Exocrine	-0.112487
SNU449	Hepatocellular Carcinoma	-0.0841181
SW837	Colorectal Adenocarcinoma	-0.113526
SNU475	Hepatocellular Carcinoma	0.0588627
TC71	Ewing Sarcoma	0.0487096
UACC62	Melanoma	-0.0125299
KMS20	Multiple Myeloma	-0.0555138
NCIN87	Gastric Adenocarcinoma	0.0113452
TYKNU	Ovary Adenocarcinoma	-0.174287
NCIH1694	SCLC	-0.0753023
CAKI1	Renal Cell Carcinoma	0.0135453
NCIH1915	NSCLC	-0.00629058
EFE184	Endometrial Adenocarcinoma	-0.0107795
OCIMY7	Multiple Myeloma	-0.0337148
SW1088	Glioma	-0.0311048
LU65	NSCLC	-0.0994745
SH4	Melanoma	-0.10273
RERFLCSQ1	NSCLC	-0.120683
LU99	NSCLC	-0.0281241
KNS60	Glioma	-0.0903864
NCIH1666	NSCLC	-0.0697264
MELHO	Melanoma	-0.158866
TE8	Esophagus Squamous	0.139721
HCC95	NSCLC	0.174025
LN428	Glioma	-0.0896766
BCPAP	Thyroid Carcinoma	-0.166604
CJM	Melanoma	-0.211034
TUHR10TKB	Renal Cell Carcinoma	0.100667
SNU8	Ovary Adenocarcinoma	-0.224636
SNU1196	Cholangiocarcinoma	-0.220551
NCIH460	NSCLC	-0.0336234
CAS1	Glioma	-0.0723959
SNU216	Gastric Adenocarcinoma	-0.0773475
HCC56	Colorectal Adenocarcinoma	0.0565279
PK45H	Exocrine	-0.0781785
YH13	Glioma	0.0432142
SW1463	Colorectal Adenocarcinoma	0.0630444
LI7		-0.0288975
HSC2	Upper Aerodigestive Squamous	-0.125246
RT112	Bladder Carcinoma	0.11753
HUH1	Hepatocellular Carcinoma	-0.15722
JHH4	Hepatocellular Carcinoma	-0.11786
MALME3M	Melanoma	0.0438746
SNU387	Hepatocellular Carcinoma	0.0152272
HUH7	Hepatocellular Carcinoma	0.124585
NCIH2170	NSCLC	0.0115015
SNU182	Hepatocellular Carcinoma	-0.0122992
VMRCRCW	Renal Cell Carcinoma	-0.279216
GSU	Gastric Adenocarcinoma	-0.145719
KU1919	Bladder Carcinoma	-0.0547614
F36P	AML	-0.0718956
TE11	Esophagus Squamous	-0.158227
SW1116	Colorectal Adenocarcinoma	-0.0525783
SF767	Cervical Squamous	-0.0759427
NCIH716	Colorectal Adenocarcinoma	0.0965548
SNU423	Hepatocellular Carcinoma	0.0894997
TUHR4TKB	Renal Cell Carcinoma	0.00325435
NCIH1792	NSCLC	-0.0948
KO52	AML	0.0715757
EW8	Ewing Sarcoma	0.0665246
SNU46	Upper Aerodigestive Squamous	-0.0859644
LS123	Colorectal Adenocarcinoma	-0.186303
TCCPAN2	Exocrine	-0.251164
BICR16	Upper Aerodigestive Squamous	0.0481644
SNB75	Glioma	0.0979165
RKN	Leiomyosarcoma	-0.0732632
KE39	Gastric Adenocarcinoma	-0.129484
NCIH1299	NSCLC	-0.224079
CALU1	NSCLC	-0.0591527
INA6	Multiple Myeloma	-0.194546
NCIH1092	SCLC	0.041852
CAL78	Chondrosarcoma	0.104618
SNU410	Exocrine	-0.132764
CAL33	Upper Aerodigestive Squamous	-0.0476527
59M	Ovary Adenocarcinoma	0.0315476
NCIH2030	NSCLC	-0.260303
UMUC3	Bladder Carcinoma	-0.102309
KURAMOCHI	Ovary Adenocarcinoma	-0.170121
NCIH2171	SCLC	0.0287003
OVISE	Ovary Adenocarcinoma	-0.0082345
ABC1	NSCLC	-0.030204
SNU61	Colorectal Adenocarcinoma	0.0290937
NCIH2004RT	Malignant Rhabdoid Tumor	0.0103994
BXPC3	Exocrine	0.0442665
SNU761	Hepatocellular Carcinoma	-0.0144138
KMS34	Multiple Myeloma	-0.169269
HEYA8	Ovary Adenocarcinoma	-0.0485423
OE21	Esophagus Squamous	-0.0402158
VMCUB1	Bladder Carcinoma	-0.0476325
HSC4	Upper Aerodigestive Squamous	-0.192365
HT1197	Bladder Carcinoma	0.0186847
BHY	Upper Aerodigestive Squamous	-0.0608817
SNU1076	Upper Aerodigestive Squamous	-0.0119116
IGR39	Melanoma	0.0854191
K562	CML	-0.163
HT29	Colorectal Adenocarcinoma	-0.0841543
UACC893	Breast Ductal Carcinoma	0.0583384
SIHA	Cervical Carcinoma	-0.136089
AML193	AML	-0.0626369
A172	Glioma	-0.176104
NCIH1836	SCLC	-0.0639755
TDOTT	Esophagus Squamous	-0.238823
HCC78	NSCLC	-0.17937
EBC1	NSCLC	-0.0277635
RCM1	Colorectal Adenocarcinoma	-0.10413
ST486	Non Hodgkin Lymphoma	-0.0764931
YKG1	Glioma	-0.0570582
T98G	Glioma	-0.151658
MDAMB436	Breast Carcinoma	0.0187373
KMS27	Multiple Myeloma	-0.0886425
JHH2	Hepatocellular Carcinoma	0.0504187
UACC257	Melanoma	-0.159265
C32	Melanoma	-0.154519
SNU16	Gastric Adenocarcinoma	-0.162303
MC116	Non Hodgkin Lymphoma	-0.0988441
JHOS4	Ovary Adenocarcinoma	-0.0960093
EPLC272H	NSCLC	-0.145822
NCIH1975	NSCLC	-0.139637
KMS26	Multiple Myeloma	-0.13369
NCIH1437	NSCLC	-0.26565
LN235	Glioma	-0.0210814
TM31	Glioma	-0.171833
BC3C	Bladder Carcinoma	-0.138359
LN229	Glioma	-0.0743493
LCLC97TM1	NSCLC	-0.0810047
TTC709	Malignant Rhabdoid Tumor	-0.138395
PATU8902	Exocrine	-0.108657
SLR26	Renal Cell Carcinoma	0.0192698
MIAPACA2	Exocrine	-0.0998029
M07E	AML	-0.0510649
KYO1	CML	0.0472823
TE6	Esophagus Squamous	-0.122632
PECAPJ34CLONEC12	Upper Aerodigestive Squamous	-0.0105903
KYM1	Malignant Rhabdoid Tumor	0.142647
COV644	Ovary Adenocarcinoma	-0.0921124
SF126	Glioma	-0.115155
RVH421	Melanoma	0.093656
HS746T	Gastric Adenocarcinoma	-0.136732
SNU1041	Upper Aerodigestive Squamous	-0.144588
PECAPJ15	Upper Aerodigestive Squamous	0.108883
JHH1	Hepatocellular Carcinoma	-0.200676
MDAMB157	Breast Ductal Carcinoma	-0.0564595
KNS42	Glioma	0.0695682
SNU201	Glioma	-0.11232
HCC1806	Breast Ductal Carcinoma	-0.0751058
LCLC103H	NSCLC	-0.0905312
YD8	Upper Aerodigestive Squamous	-0.0116802
HS944T	Melanoma	-0.0853446
FU97	Gastric Adenocarcinoma	-0.236173
LN340	Glioma	-0.455752
KYSE520	Esophagus Squamous	-0.0523603
NCIH441	NSCLC	-0.233295
NCIH211	SCLC	-0.0989043
JL1	Mesothelioma	-0.040118
OVMANA	Ovary Adenocarcinoma	-0.00235878
TE1	Esophagus Squamous	-0.0736511
NCIH28	Mesothelioma	-0.177189
786O	Renal Cell Carcinoma	-0.0206154
SW620	Colorectal Adenocarcinoma	-0.0540862
SUIT2	Exocrine	-0.0149071
JJN3	Multiple Myeloma	-0.160415
RAJI	Non Hodgkin Lymphoma	-0.0261719
SF268	Glioma	-0.214529
SUDHL8	Non Hodgkin Lymphoma	-0.068515
A2780	Ovary Adenocarcinoma	-0.100065
KMS18	Multiple Myeloma	-0.0827982
SUDHL5	Non Hodgkin Lymphoma	0.0737231
WM1799	Melanoma	0.0270131
CORL23	NSCLC	0.0808938
OVTOKO	Ovary Adenocarcinoma	-0.296555
SUDHL1	Non Hodgkin Lymphoma	-0.13946
SKMES1	NSCLC	0.031996
NCIH1355	NSCLC	-0.0404714
HCC44	NSCLC	0.0915354
HCC70	Breast Ductal Carcinoma	-0.134924
HUH6	Hepatoblastoma	-0.0417133
LN443	Glioma	-0.0971629
LN464	Glioma	-0.0732252
SW1573	NSCLC	-0.0260784
SW948	Colorectal Adenocarcinoma	-0.162654
A549	NSCLC	-0.127324
SNU1066	Upper Aerodigestive Squamous	-0.0996747
SNU503	Colorectal Adenocarcinoma	0.0328767
KMRC1	Renal Cell Carcinoma	0.140502
L33	Exocrine	0.0931504
OV7	Ovary Adenocarcinoma	0.0868019
KYSE180	Esophagus Squamous	-0.0917964
TE9	Esophagus Squamous	-0.0267477
CORL47	SCLC	-0.100851
OVCAR8	Ovary Adenocarcinoma	-0.156234
A3KAW	Non Hodgkin Lymphoma	0.0648183
DMS53	SCLC	-0.0859162
HCC1395	Breast Ductal Carcinoma	-0.120692
NCIH2882	NSCLC	0.105455
RMUGS	Ovary Adenocarcinoma	-0.0559106
L1236	Hodgkin Lymphoma	-0.0280778
OAW42	Ovary Carcinoma	-0.0678341
EKVX	NSCLC	-0.189657
KMRC2	Renal Cell Carcinoma	0.0373207
JIMT1	Breast Ductal Carcinoma	-0.17341
CAOV3	Ovary Adenocarcinoma	-0.18265
KMS11	Multiple Myeloma	-0.0512584
TT2609C02	Thyroid Carcinoma	-0.11962
COLO680N	Esophagus Squamous	-0.147015
NCIH2291	NSCLC	-0.158663
RMGI	Ovary Adenocarcinoma	-0.245288
TCCSUP	Bladder Carcinoma	-0.188361
HMC18	Breast Carcinoma	-0.169478
SNUC1	Colorectal Adenocarcinoma	-0.31091
HT1376	Bladder Carcinoma	-0.24058
HCC202	Breast Ductal Carcinoma	-0.0374179
PECAPJ41CLONED2	Upper Aerodigestive Squamous	0.0777753
JHH5	Hepatocellular Carcinoma	-0.164641
PECAPJ49	Upper Aerodigestive Squamous	-0.0190568
SNU601	Gastric Adenocarcinoma	-0.0752576
GB1	Glioma	-0.099138
HEPG2	Hepatocellular Carcinoma	-0.107824
A253	Upper Aerodigestive Squamous	-0.0794469
UBLC1	Bladder Carcinoma	-0.0178333
GSS	Gastric Adenocarcinoma	-0.00708989
NCIH1703	NSCLC	-0.0876441
SJSA1	Osteosarcoma	-0.0425294
JMSU1	Bladder Carcinoma	-0.121879
L428	Hodgkin Lymphoma	-0.186686
GI1	Glioma	-0.201109
A427	NSCLC	-0.185989
MKN74	Gastric Adenocarcinoma	-0.158373
LNZ308	Glioma	-0.136909
YD38	Upper Aerodigestive Squamous	-0.170401
MM1S	Multiple Myeloma	0.0164806
SH10TC	Gastric Adenocarcinoma	-0.0176506
WM983B	Melanoma	-0.0794517
NCIH1648	NSCLC	-0.234847
NCIH526	SCLC	-0.0563633
MDAMB231	Breast Carcinoma	-0.133632
LK2	NSCLC	-0.0646113
P31FUJ	AML	-0.0953148
BICR56	Upper Aerodigestive Squamous	0.030284
KIJK	Non Hodgkin Lymphoma	-0.0232035
RERFLCAD2	NSCLC	-0.0772991
NCIH727	Lung Carcinoid	-0.103737
ONS76	Medulloblastoma	-0.0824953
KYSE30	Esophagus Squamous	-0.159994
HSC3	Upper Aerodigestive Squamous	-0.0138649
NCIH2023	NSCLC	-0.0722546
SEM	ALL	0.0083257
CAMA1	Breast Carcinoma	-0.0351581
KYSE70	Esophagus Squamous	-0.0165047
NCIH2126	NSCLC	-0.136772
LXF289	NSCLC	-0.298433
A2058	Melanoma	-0.0510882
SHP77	SCLC	-0.0263891
RERFLCAD1	NSCLC	-0.198926
BFTC909	Renal Cell Carcinoma	-0.249122
KATOIII	Gastric Adenocarcinoma	-0.115194
BICR22	Upper Aerodigestive Squamous	-0.0942445
MCAS	Ovary Adenocarcinoma	-0.0739359
HS695T	Melanoma	-0.102656
NCIH446	SCLC	0.0482047
HS936T	Melanoma	-0.0827574
BFTC905	Bladder Carcinoma	-0.173746
NB1	Neuroblastoma	-0.0702211
COLO679	Melanoma	-0.111817
SNU738	Glioma	-0.296174
KYSE410	Esophagus Squamous	-0.0904257
SKMEL30	Melanoma	-0.117344
SKOV3	Ovary Adenocarcinoma	0.0876521
HS939T	Melanoma	-0.143539
RPMI8226	Multiple Myeloma	0.03108
LN18	Glioma	-0.118716
SW403	Colorectal Adenocarcinoma	0.119118
EJM	Multiple Myeloma	-0.142322
SKMEL24	Melanoma	-0.0977697
KYSE140	Esophagus Squamous	-0.0768781
KYSE510	Esophagus Squamous	-0.269034
CAL12T	NSCLC	0.00675821
WM793	Melanoma	-0.0131828
HUNS1	Multiple Myeloma	-0.209114
HEC50B	Endometrial Adenocarcinoma	-0.116958
CAL27	Upper Aerodigestive Squamous	-0.00282823
RH30	Rhabdomyosarcoma	-0.164395
UMUC1	Bladder Carcinoma	-0.285442
GCT	Pleomorphic Sarcoma	-0.0469642
YD15	Upper Aerodigestive Squamous	-0.197441
NCIH322	NSCLC	-0.386241
AMO1	Multiple Myeloma	-0.0825952
SCABER	Bladder Carcinoma	-0.038262
HCC366	NSCLC	0.11795
NCIH2087	NSCLC	-0.276603
HARA	NSCLC	-0.0622703
NCIH1373	NSCLC	-0.171919
FADU	Upper Aerodigestive Squamous	-0.000151709
HGC27	Gastric Adenocarcinoma	-0.072178
JHH7	Hepatocellular Carcinoma	-0.16894
MDAMB468	Breast Carcinoma	-0.108447
MORCPR	NSCLC	0.0574037
NCIH661	NSCLC	-0.0723108
OCIMY5	Multiple Myeloma	-0.00140901
KYSE150	Esophagus Squamous	0.00359225
CAL51	Breast Carcinoma	-0.198886
KNS62	NSCLC	-0.097228
HCC1954	Breast Ductal Carcinoma	0.00586551
NCIH358	NSCLC	-0.0334726
HOP62	NSCLC	-0.272577
KMBC2	Bladder Carcinoma	-0.139658
DBTRG05MG	Glioma	-0.150981
COLO684	Endometrial Adenocarcinoma	-0.0506369
KYSE450	Esophagus Squamous	-0.163385
NCIH1048	SCLC	-0.0899201
CHAGOK1	NSCLC	-0.0311314
NCIH1568	NSCLC	0.106574
HCC515	NSCLC	0.0383544
KYSE270	Esophagus Squamous	-0.200748
MDAMB415	Breast Carcinoma	0.0119025
HCC15	NSCLC	-0.0458927
MFE296	Endometrial Adenocarcinoma	-0.0852336
AGS	Gastric Adenocarcinoma	-0.16105
MELJUSO	Melanoma	-0.00658544
IGR1	Melanoma	-0.200873
MDAMB435S	Melanoma	-0.0605842
TOV21G	Ovary Adenocarcinoma	-0.115915
NCIH2009	NSCLC	-0.089427
SF172	Glioma	-0.00818659
NCIH1793	NSCLC	-0.150868
KMM1	Multiple Myeloma	-0.0576091
SW1271	SCLC	-0.0735838
NCIH1869	NSCLC	-0.0954349
647V	Bladder Carcinoma	-0.116818
SNU719	Gastric Adenocarcinoma	-0.151756
WM88	Melanoma	-0.216734
NCIH23	NSCLC	-0.306116
HCC1359	NSCLC	-0.131608
FTC133	Thyroid Carcinoma	0.0705369
5637	Bladder Carcinoma	0.0985842
ES2	Ovary Adenocarcinoma	-0.109566
SNU349	Renal Cell Carcinoma	0.268643
MDAMB453	Breast Carcinoma	0.0107088
NUGC3	Gastric Adenocarcinoma	-0.107887
NCIH2286	SCLC	-0.0834652
ESS1	Endometrial Stromal Sarcoma	-0.039348
HT	Non Hodgkin Lymphoma	-0.0310261
IPC298	Melanoma	-0.202937
NCIH1573	NSCLC	0.079714
TE4	Esophagus Squamous	-0.181046
IM95	Gastric Adenocarcinoma	-0.0646851
NCIH157DM	NSCLC	0.0335127
RCHACV	ALL	-0.0617013
NCIH2172	NSCLC	0.0224508
HT55	Colorectal Adenocarcinoma	0.100311
JHUEM1	Endometrial Adenocarcinoma	-0.306492
NCIH2110	NSCLC	-0.0427978
SNU1	Gastric Adenocarcinoma	-0.0986642
MDAMB361	Breast Carcinoma	-0.111594
MDST8	Colorectal Adenocarcinoma	0.153518
EFO27	Ovary Adenocarcinoma	-0.127368
PF382	ALL	-0.128731
NALM6	ALL	-0.0417556
SKUT1	Leiomyosarcoma	-0.0291184
HEC1B	Endometrial Adenocarcinoma	-0.154401
RKO	Colorectal Adenocarcinoma	-0.101652
NAMALWA	Non Hodgkin Lymphoma	-0.181598
NCIH650	NSCLC	-0.0358438
HEC265	Endometrial Adenocarcinoma	-0.127054
OVK18	Ovary Adenocarcinoma	-0.137157
2313287	Gastric Adenocarcinoma	-0.170926
LOVO	Colorectal Adenocarcinoma	-0.0965514
SUPT1	ALL	-0.169644
22RV1	Prostate Adenocarcinoma	-0.211591
LS180	Colorectal Adenocarcinoma	-0.0727112
SW48	Colorectal Adenocarcinoma	-0.203373
SNUC4	Colorectal Adenocarcinoma	-0.0814883
REH	ALL	-0.0834864
ISHIKAWAHERAKLIO02ER	Endometrial Adenocarcinoma	-0.0905371
OC314	Ovary Adenocarcinoma	-0.219526
CCK81	Colorectal Adenocarcinoma	0.134867
RL952	Endometrial Adenosquamous	-0.0967198
IGROV1	Ovary Adenocarcinoma	-0.0839216
COLO792	Melanoma	-0.035957
KM12	Colorectal Adenocarcinoma	-0.0564607
SNUC5	Colorectal Adenocarcinoma	-0.0505115
HCT116	Colorectal Adenocarcinoma	-0.171866
639V	Bladder Carcinoma	-0.100691
SNGM	Endometrial Adenocarcinoma	-0.160468
HCC2450	NSCLC	0.0365917
HUCCT1	Cholangiocarcinoma	-0.160948
LNCAPCLONEFGC	Prostate Adenocarcinoma	-0.052402
EN	Endometrial Adenocarcinoma	0.00294915
DU145	Prostate Adenocarcinoma	-0.0418619
NCIH1155	NSCLC	-0.0452772
KCL22	CML	-0.224677
HEC6	Endometrial Adenocarcinoma	-0.0956547
LS411N	Colorectal Adenocarcinoma	-0.270059
HT115	Colorectal Adenocarcinoma	0.0961109
MFE319	Endometrial Adenocarcinoma	-0.0642282
SNU81	Colorectal Adenocarcinoma	-0.0732916
JHUEM7	Endometrial Adenocarcinoma	-0.135469
HEC59	Endometrial Adenocarcinoma	-0.162993
JURKAT	ALL	-0.0739925
HEC251	Endometrial Adenocarcinoma	-0.0976766
HCT15	Colorectal Adenocarcinoma	-0.0469521
143B	Osteosarcoma	-0.0457349
BECKER	Glioma	-0.128518
BT16	ATRT	0.116091
CHLA06ATRT	ATRT	-0.12577
CHLA10	Ewing Sarcoma	-0.0285319
CHLA266	ATRT	-0.161093
CHLA57	PNET	-0.0417542
CMK115	AML	-0.0229718
COGE352	Ewing Sarcoma	-0.0178591
COLO205	Colorectal Adenocarcinoma	-0.00854823
CHL1DM	Melanoma	-0.0509
COV504	Ovary Adenocarcinoma	-0.11082
CW9019	Rhabdomyosarcoma	0.00695954
D425	Medulloblastoma	0.0474418
D458	Medulloblastoma	-0.0341668
DLD1	Colorectal Adenocarcinoma	-0.0505638
DOV13	Ovary Adenocarcinoma	-0.0317006
EVSAT	Breast Carcinoma	-0.0310995
F5	Meningioma	-0.12172
NCIH292	NSCLC	0.112673
HCC2998	Colorectal Adenocarcinoma	-0.0973996
JR	Rhabdomyosarcoma	-0.0715631
KCIMOH1	Exocrine	-0.0955941
KD	Malignant Rhabdoid Tumor	-0.136683
KP1N	Exocrine	-0.101436
MOGGUVW	Glioma	0.112485
MON	Malignant Rhabdoid Tumor	-0.237207
MONOMAC1	AML	0.136658
MYLA	Lymphoma Unspecified	-0.0606764
NCIH1993	NSCLC	0.0280412
OC316	Ovary Adenocarcinoma	-0.11544
OVCAR5	Ovary Adenocarcinoma	-0.108029
CCLFPEDS0001T	Renal Cell Carcinoma	-0.0565463
CCLFPEDS0003T	Undifferentiated Sarcoma	-0.165366
U251MGDM	Glioma	-0.174646
RT11284	Bladder Carcinoma	-0.0725062
SCMCRM2	Rhabdomyosarcoma	-0.176645
SHSY5Y	Neuroblastoma	-0.0590595
SKMEL2	Melanoma	-0.0689203
SKNEP1	Ewing Sarcoma	-0.127719
SKPNDW	Ewing Sarcoma	0.0534375
SKRC31	Renal Cell Carcinoma	0.032247
SMSCTR	Rhabdomyosarcoma	-0.0928625
SMZ1	Lymphoma Unspecified	-0.189841
TC32	Ewing Sarcoma	-0.0634561
TTC549	Malignant Rhabdoid Tumor	0.0708814
TTC642	Malignant Rhabdoid Tumor	-0.107014
UPCISCC090	Upper Aerodigestive Squamous	0.0399395
UPCISCC152	Upper Aerodigestive Squamous	-0.0429493
UPCISCC154	Upper Aerodigestive Squamous	-0.0505929
UW228	Medulloblastoma	0.0703694
VMRCLCD	NSCLC	-0.0895589
WM2664	Melanoma	-0.0184716
SW982	Synovial Sarcoma	-0.216903
SYO1	Synovial Sarcoma	0.00503842
YAMATO	Synovial Sarcoma	0.0898236
BIN67	SCCOHT	-0.0648631
SCCOHT1	SCCOHT	-0.111502
SCS214	Synovial Sarcoma	-0.0896752
TC106	Ewing Sarcoma	-0.0126745
COGAR359	ATRT	-0.10007
Y79	Retinoblastoma	-0.0407619
CHLA15	Neuroblastoma	-0.147689
COGN278	Neuroblastoma	0.0383948
COGN305	Neuroblastoma	0.202795
NB1643	Neuroblastoma	-0.114716
8305C	Thyroid Carcinoma	0.066026
8505C	Thyroid Carcinoma	-0.132176
HA1E		-0.00641447
PLCPRF5	Hepatocellular Carcinoma	-0.0180657
CME1	Synovial Sarcoma	0.0114848
A431	Skin Squamous	-0.150025
ANGMCSS	Glioma	-0.0754853
BICR10	Upper Aerodigestive Squamous	-0.0224133
BICR78	Upper Aerodigestive Squamous	-0.0749541
C33A	Cervical Carcinoma	-0.0289851
C4I	Cervical Carcinoma	-0.176467
C4II	Cervical Carcinoma	0.0156547
CASKI	Cervical Squamous	0.00705297
CHP134	Neuroblastoma	-0.110006
COV413A	Ovary Carcinoma	-0.0370633
DOTC24510	Cervical Adenocarcinoma	-0.0674734
GIMEN	Neuroblastoma	0.0251445
GP5D	Colorectal Adenocarcinoma	-0.136166
H103	Upper Aerodigestive Squamous	-0.0898733
H157	Upper Aerodigestive Squamous	-0.150152
JOPACA1	Exocrine	-0.152653
LAN2	Neuroblastoma	0.0131558
MB1	Thyroid Carcinoma	-0.23543
MS751	Cervical Squamous	-0.0573199
NGP	Neuroblastoma	-0.102624
OACM51	Esophagus Adenocarcinoma	-0.0827314
OCIP5X	Ovary Adenocarcinoma	-0.00397686
PA1	Mixed Germ Cell	0.0859425
PACADD119	Exocrine	-0.0368285
PACADD137	Exocrine	-0.154551
PACADD161	Exocrine	-0.0946016
PACADD165	Exocrine	-0.17424
PACADD188	Exocrine	2.02e-05
RPMI2650	Upper Aerodigestive Squamous	-0.0923865
SCLC22H	SCLC	0.0140933
SUM102PT	Breast Carcinoma	-0.155399
SUM1315MO2	Breast Ductal Carcinoma	-0.238005
SUM149PT	Breast Ductal Carcinoma	-0.19623
SUM159PT	Breast Carcinoma	-0.103496
SUM190PT	Breast Carcinoma	-0.166218
SUM229PE	Breast Carcinoma	-0.00367169
SUM52PE	Breast Carcinoma	0.121386
SW156	Renal Cell Carcinoma	-0.0818564
SW626	Colorectal Adenocarcinoma	-0.015595
SW954	Cervical Squamous	0.0267713
SW756	Cervical Squamous	-0.107488
TO14	Ovary Adenocarcinoma	-0.15017
UMUC13	Bladder Carcinoma	0.0802805
UMUC14	Bladder Carcinoma	0.0791048
UMUC16	Bladder Carcinoma	-0.187459
UMUC5	Bladder Carcinoma	0.00212907
UMUC10	Bladder Carcinoma	-0.0727576
UMUC11	Bladder Carcinoma	-0.157321
UMUC6	Bladder Carcinoma	-0.13498
UMUC7	Bladder Carcinoma	-0.0835355
UMUC9	Bladder Carcinoma	-0.0222873
UWB1289	Ovary Adenocarcinoma	-0.107592
VP229	Breast Ductal Carcinoma	-0.16243
WERIRB1	Retinoblastoma	-0.0645561
WPE1NA22	Prostate Adenocarcinoma	-0.0844952
TC138	Ewing Sarcoma	0.0323152
TC205	Ewing Sarcoma	-0.0661387
CCLFPEDS0008T	Epithelioid Sarcoma	-0.0964291
A388	Skin Squamous	-0.124663
ASH3	Thyroid Carcinoma	-0.0811852
BLUE1	Non Hodgkin Lymphoma	-0.115184
BOKU	Cervical Squamous	0.0717596
BPH1	Prostate Hyperplasia	-0.167358
C10	Colorectal Adenocarcinoma	-0.0769252
C75	Colorectal Adenocarcinoma	-0.0553585
C80	Colorectal Adenocarcinoma	-0.239037
C84	Colorectal Adenocarcinoma	-0.129474
C99	Colorectal Adenocarcinoma	0.0832752
CI	Unspecified Leukemia	-0.174127
CII	Unspecified Leukemia	-0.132336
EGI1	Cholangiocarcinoma	-0.101789
EMTOKA	Uterine Carcinosarcoma	-0.000362986
ESO26	Esophagus Adenocarcinoma	-0.0805393
ESO51	Esophagus Adenocarcinoma	0.242224
FARAGE	Non Hodgkin Lymphoma	-0.100572
FLO1	Esophagus Adenocarcinoma	-0.255494
H357	Upper Aerodigestive Squamous	-0.219254
H376	Upper Aerodigestive Squamous	-0.124644
H413	Upper Aerodigestive Squamous	-0.00341238
HCA1	Cervical Adenocarcinoma	-0.0871896
HCS2	Cervical Squamous	-0.0949854
HEC1	Endometrial Adenocarcinoma	-0.143822
HEC116	Endometrial Adenocarcinoma	-0.133897
HG3	Unspecified Leukemia	-0.0891333
HKA1	Skin Squamous	-0.152432
HMY1	Melanoma	-0.147817
HSC1	Skin Squamous	-0.0964621
HSC5	Skin Squamous	-0.0733031
HT3	Cervical Carcinoma	-0.141359
HUO9	Osteosarcoma	-0.346389
IHH4	Thyroid Carcinoma	-0.120483
JAR	Choriocarcinoma	-0.126863
JEG3	Choriocarcinoma	0.0664047
JMURTK2	Malignant Rhabdoid Tumor	-0.136407
KARPAS1718	Non Hodgkin Lymphoma	-0.132197
KKU100	Cholangiocarcinoma	-0.284502
KKU213	Cholangiocarcinoma	-0.10852
KML1	Non Hodgkin Lymphoma	-0.100142
KON	Upper Aerodigestive Squamous	-0.140678
KOSC2	Upper Aerodigestive Squamous	-0.210175
KYAE1	Esophagus Adenocarcinoma	-0.151298
LO68	Mesothelioma	-0.102686
LS	Neuroblastoma	-0.00389438
LU135	SCLC	-0.0321456
MCC13	Merkel Cell Carcinoma	0.0308074
MCC142	Merkel Cell Carcinoma	-0.181004
MCC26	Merkel Cell Carcinoma	-0.107802
MEL202	Uveal Melanoma	-0.0539123
MERO14	Mesothelioma	0.0063695
MERO25	Mesothelioma	-0.110741
MERO41	Mesothelioma	-0.0538618
MERO48A	Mesothelioma	0.0432647
MERO82	Mesothelioma	-0.102037
MERO83	Mesothelioma	-0.177828
MERO95	Mesothelioma	-0.16762
MM127	Melanoma	-0.121815
MM370	Melanoma	-0.101675
MM383	Melanoma	-0.0781423
MM386	Melanoma	-0.0361301
MM426	Melanoma	-0.0933013
MOLM14	AML	-0.192794
MUTZ8	AML	-0.0546513
NH12	Neuroblastoma	-0.0171798
NO10	Glioma	-0.044721
NO11	Glioma	-0.279094
NOZ	Gallbladder Adenocarcinoma	-0.10965
NP2	Glioma	-0.0241348
NP3	Glioma	-0.0468984
NP5	Glioma	-0.114104
NP8	Glioma	-0.16239
OCILY18	Non Hodgkin Lymphoma	-0.167147
OCIM2	AML	0.237448
OCUG1	Gallbladder Adenocarcinoma	0.278941
ONDA7	Glioma	-0.230766
ONDA8	Glioma	-0.250529
ONDA9	Glioma	-0.141705
OSC19	Upper Aerodigestive Squamous	-0.322266
OSC20	Upper Aerodigestive Squamous	-0.277939
P4E6	Prostate Adenocarcinoma	-0.076378
PEA1	Ovary Adenocarcinoma	0.0630476
PEO1	Ovary Adenocarcinoma	-0.0287645
PEO4	Ovary Adenocarcinoma	-0.147391
PGA1	CLL	-0.212237
ROS50	ALL	-0.1048
SAT	Upper Aerodigestive Squamous	-0.111791
SEKI	Melanoma	-0.141815
SHI1	AML	-0.0845645
SHMAC4	Prostate Adenocarcinoma	-0.126079
SHMAC5	Prostate Adenocarcinoma	-0.0284806
SISO	Cervical Adenocarcinoma	-0.0549487
SKGI	Endometrial Squamous	0.0214102
SKGII	Endometrial Squamous	-0.0725141
SKGT2	Gastric Adenocarcinoma	0.00531848
SKGT4	Esophagus Adenocarcinoma	-0.103556
SKN	Endometrial Squamous	0.114265
SKNO1	AML	-0.0857292
SNU638	Gastric Adenocarcinoma	-0.141199
SUSA	Teratoma	-0.00800115
TANOUE	ALL	-0.0489053
TASK1	PNET	-0.0333054
TFK1	Cholangiocarcinoma	-0.073347
TGW	Neuroblastoma	-0.0403782
TR146	Upper Aerodigestive Squamous	-0.122271
U2904	Lymphoma Unspecified	-0.121224
UHO1	Hodgkin Lymphoma	-0.0982391
UMRC3		-0.103033
UMRC7		0.0078977
UPCISCC026	Upper Aerodigestive Squamous	-0.149618
UPCISCC040	Upper Aerodigestive Squamous	-0.115166
UPCISCC074	Upper Aerodigestive Squamous	-0.0830237
UPCISCC111	Upper Aerodigestive Squamous	-0.102489
UPCISCC116	Upper Aerodigestive Squamous	-0.0672875
UPCISCC131	Upper Aerodigestive Squamous	-0.199187
UPCISCC200	Upper Aerodigestive Squamous	-0.0181761
VAESBJ	Epithelioid Sarcoma	0.047565
WAOSEL	CLL	-0.169197
WSUNHL	Lymphoma Unspecified	-0.0345655
PFSK1	PNET	-0.268318
CAL72	Osteosarcoma	-0.0167544
OCIC4P	Ovary Adenocarcinoma	-0.119972
SEMK2	ALL	-0.101027
HB1119	ALL	-0.0568558
CTV1DM	ALL	-0.196238
RH28	Rhabdomyosarcoma	-0.0849969
RHJT	Rhabdomyosarcoma	-0.103189
TTC442	Rhabdomyosarcoma	-0.0470402
RH4	Rhabdomyosarcoma	-0.251096
SNU1544	Colorectal Adenocarcinoma	-0.239886
LPS6	Liposarcoma	-0.0277445
LPS27	Liposarcoma	-0.060072
93T449	Liposarcoma	-0.0618209
94T778	Liposarcoma	-0.0245091
95T1000	Liposarcoma	-0.0630488
LPS141	Liposarcoma	-0.203888
LPS853	Liposarcoma	-0.0289254
LPS510	Liposarcoma	0.0136911
OS252	Osteosarcoma	-0.0879683
MFM223	Breast Ductal Carcinoma	-0.113132
COLO824		-0.00781437
ICC10	Cholangiocarcinoma	0.0820039
ICC106	Cholangiocarcinoma	-0.114283
ICC108	Cholangiocarcinoma	-0.389103
ICC12	Cholangiocarcinoma	-0.138339
ICC137	Cholangiocarcinoma	-0.302774
ICC15	Cholangiocarcinoma	-0.0384502
ICC2	Cholangiocarcinoma	-0.0207688
ICC3	Cholangiocarcinoma	-0.020946
ICC4	Cholangiocarcinoma	-0.131749
ICC8	Cholangiocarcinoma	-0.128115
ICC9	Cholangiocarcinoma	-0.14672
G415	Gallbladder Adenocarcinoma	-0.0441552
HKGZCC	Cholangiocarcinoma	-0.121973
KMCH1	Cholangiocarcinoma	-0.177296
RBE	Cholangiocarcinoma	-0.201543
SG231	Cholangiocarcinoma	0.00770451
SSP25	Cholangiocarcinoma	-0.168908
TGBC1TKB	Gallbladder Adenocarcinoma	0.0237093
TGBC52TKB	Cholangiocarcinoma	-0.151248
TKKK	Cholangiocarcinoma	-0.0914575
YSCCC	Cholangiocarcinoma	-0.0452292
JHC7	Chordoma	-0.0832127
MUGCHOR1	Chordoma	0.0266317
UMCHOR1	Chordoma	0.0405286
CCLP1	Cholangiocarcinoma	-0.187214
CCSW1	Cholangiocarcinoma	-0.217771
GB2	Gallbladder Adenocarcinoma	-0.123549
MM253	Melanoma	-0.0492132
MM485	Melanoma	0.0518016
NO36	Mesothelioma	-0.158843
NZM3	Melanoma	-0.0603638
NZOV9	Ovary Adenocarcinoma	0.0359231
ONE58	Mesothelioma	-0.102277
NALM16	ALL	-0.00335783
ECC2	Cholangiocarcinoma	-0.16936
9505BIK	Exocrine	-0.236258
A375SKINCJ1	Melanoma	-0.19845
A375SKINCJ2	Melanoma	-0.194216
A375SKINCJ3	Melanoma	0.0988037
UACC62SKINCJ1	Melanoma	0.00142549
SKMEL19	Melanoma	-0.0924118
MEL270	Uveal Melanoma	-0.0224789
MEL285	Uveal Melanoma	-0.281542
MEL290	Uveal Melanoma	-0.2024
OMM1	Uveal Melanoma	-0.0890217
OMM25	Uveal Melanoma	-0.153864
HOKUG	Glassy Cell Carcinoma	-0.0883744
T3M3	Choriocarcinoma	-0.200935
TGBC18TKB	Colorectal Adenocarcinoma	-0.0935227
ECC4	Colorectal Adenocarcinoma	-0.146354
TT1TKB	Colorectal Adenocarcinoma	-0.160516
HHUA	Endometrial Adenocarcinoma	-0.136747
HOUAI	Endometrial Adenocarcinoma	-0.160858
SAS	Upper Aerodigestive Squamous	-0.0891591
PK8	Exocrine	-0.0301598
HOTHC	Thyroid Carcinoma	-0.0698191
T3M5	Thyroid Squamous	-0.138943
CA922	Upper Aerodigestive Carcinoma	-0.000754022
HSQ89	Upper Aerodigestive Squamous	-0.0386579
HO1U1	Upper Aerodigestive Squamous	-0.0928089
HTMMT	MMMT	0.0131385
RMSYM	Rhabdomyosarcoma	-0.209659
TL1	Non Hodgkin Lymphoma	0.0747757
P30OHK	ALL	0.00322387
P2URK562	CML	0.010251
SLVL	Lymphoma Unspecified	-0.193568
HSSCH2	MPNST	-0.115814
NOS1	Osteosarcoma	-0.0453376
HSOS1	Osteosarcoma	0.0521897
TN2	Neuroblastoma	-0.091562
NB69	Neuroblastoma	-0.115234
MMAC	Melanoma	-0.0978234
ES4	Ewing Sarcoma	-0.0212822
ES5	Ewing Sarcoma	-0.0199893
ES8	Ewing Sarcoma	-0.042167
EW1	Ewing Sarcoma	0.0040169
EW16	Ewing Sarcoma	-0.00821054
EW22	Ewing Sarcoma	0.0228501
EW7	Ewing Sarcoma	0.00272647
HEY	Ovary Adenocarcinoma	-0.0352091
HSC39	Gastric Adenocarcinoma	0.0294226
ISTMEL1	Melanoma	-0.0485213
LB1047RCC	Renal Cell Carcinoma	-0.22016
LC1SQ	NSCLC	-0.137182
MCIXC	Ewing Sarcoma	0.0167197
MKN28	Gastric Adenocarcinoma	-0.185151
OCUBM	Breast Carcinoma	0.0395646
OVCA420	Ovary Adenocarcinoma	-0.186413
OVMIU	Ovary Adenocarcinoma	-0.124261
PL4	Exocrine	-0.0677891
RCCFG2	Renal Cell Carcinoma	0.032621
SCH	Choriocarcinoma	-0.309449
TMK1	Gastric Adenocarcinoma	-0.0343249
ARH77		-0.063884
BB30HNC	Upper Aerodigestive Squamous	-0.00877399
BE2M17	Neuroblastoma	-0.155877
D423MG	Glioma	-0.120133
D502MG	Glioma	-0.0187644
D542MG	Glioma	-0.00379217
DIFI	Colorectal Adenocarcinoma	-0.361664
DOK		-0.0442941
H3118		-0.0967954
HCE4	Esophagus Squamous	0.0152766
IM9		0.058972
JHU011	Upper Aerodigestive Squamous	-0.0241154
JHU022	Upper Aerodigestive Squamous	0.0119657
JHU029	Upper Aerodigestive Squamous	0.108477
KINGS1	Glioma	-0.0880309
KPNYS	Neuroblastoma	-0.0573714
KYSE220	Esophagus Squamous	-0.00376594
LB771HNC	Upper Aerodigestive Squamous	-0.110655
LNZTA3WT4	Glioma	-0.0460956
NB10	Neuroblastoma	0.00641037
NB13	Neuroblastoma	0.0761866
NB17	Neuroblastoma	-0.0381894
NB5	Neuroblastoma	-0.0512316
NB6	Neuroblastoma	-0.0927873
NB7	Neuroblastoma	-0.0401351
PCI15A	Upper Aerodigestive Squamous	-0.0164468
PCI30	Upper Aerodigestive Squamous	-0.0189843
PCI38	Upper Aerodigestive Squamous	-0.0381052
PCI4B	Upper Aerodigestive Squamous	0.0904437
PCI6A	Upper Aerodigestive Squamous	-0.107515
SKMG1	Glioma	-0.0846185
SKN3	Upper Aerodigestive Squamous	0.0349182
21NT	Breast Carcinoma	-0.144009
CCLFUPGI0005T	Gastric Adenocarcinoma	-0.115043
HT144SKINFV1	Melanoma	-0.336122
HT144SKINFV3	Melanoma	-0.121664
HT144SKINFV2	Melanoma	-0.111943
RVH421SKINFV1	Melanoma	-0.0569461
RPE1SS48		-0.0650534
RPE1SS77		-0.0554317
RPE1SS6		-0.0567294
RPE1SS119		-0.0745237
RPE1SS51		0.000699813
PSS008	Osteosarcoma	0.096838
WM3211	Melanoma	-0.0998532
M040416	Melanoma	-0.0406627
M140325	Melanoma	-0.0984751
CCC5		-0.223918
JVE127	Colorectal Adenocarcinoma	-0.0936619
JVE253	Colorectal Adenocarcinoma	-0.0508711
KP363T	Colorectal Adenocarcinoma	-0.118802
MAPACHS77		-0.021751
170MGBA	Glioma	-0.0782851
WM3772F	Uveal Melanoma	0.0295481
S462	MPNST	-0.173422
MPNST724	MPNST	-0.0750614
NCCLMS1C1	Leiomyosarcoma	-0.134484
NCCMPNST2C1	MPNST	-0.0325094
PSS131R	Osteosarcoma	-0.016722
YUHOIN0650		-0.14854
A375RPMI		-0.125734
RVH421RPMI		-0.0236337
UPMD1	Melanoma	-0.217435
		-0.076091

## Sheet: Sheet2
cell_line_display_name	lineage_2	QPCTL
U343	Glioma	-0.181531
U118MG	Glioma	0.0509477
HS683	Glioma	-0.0319798
GAMG	Glioma	-0.114651
LN319	Glioma	0.128357
8MGBA	Glioma	-0.212333
M059K	Glioma	-0.0611127
NMCG1	Glioma	-0.080962
LN382	Glioma	-0.0557646
KALS1	Glioma	-0.0740832
DKMG	Glioma	-0.0592341
AM38	Glioma	-0.198874
42MGBA	Glioma	0.0259236
SNU1105	Glioma	0.10475
SNU626	Glioma	-0.158505
H4	Glioma	-0.0921457
SW1088	Glioma	-0.0311048
CAS1	Glioma	-0.0723959
SNB75	Glioma	0.0979165
A172	Glioma	-0.176104
YKG1	Glioma	-0.0570582
T98G	Glioma	-0.151658
LN235	Glioma	-0.0210814
TM31	Glioma	-0.171833
LN229	Glioma	-0.0743493
SF126	Glioma	-0.115155
KNS42	Glioma	0.0695682
SNU201	Glioma	-0.11232
SF268	Glioma	-0.214529
LN443	Glioma	-0.0971629
LN464	Glioma	-0.0732252
GB1	Glioma	-0.099138
LNZ308	Glioma	-0.136909
SNU738	Glioma	-0.296174
LN18	Glioma	-0.118716
DBTRG05MG	Glioma	-0.150981
SF172	Glioma	-0.00818659
BECKER	Glioma	-0.128518
MOGGUVW	Glioma	0.112485
ANGMCSS	Glioma	-0.0754853
NO10	Glioma	-0.044721
NO11	Glioma	-0.279094
NP2	Glioma	-0.0241348
NP3	Glioma	-0.0468984
NP5	Glioma	-0.114104
NP8	Glioma	-0.16239
ONDA7	Glioma	-0.230766
ONDA8	Glioma	-0.250529
ONDA9	Glioma	-0.141705
D423MG	Glioma	-0.120133
D502MG	Glioma	-0.0187644
D542MG	Glioma	-0.00379217
KINGS1	Glioma	-0.0880309
LNZTA3WT4	Glioma	-0.0460956
SKMG1	Glioma	-0.0846185
170MGBA	Glioma	-0.0782851
		-0.0865603
